# Supplementary material for: Electron transfer rules of minerals under pressure informed by machine learning
Source: Nat Commun. 2023 Mar 31;14:1815. doi: 10.1038/s41467-023-37384-1 (PMC10066309; doi:10.1038/s41467-023-37384-1)
Supplement: Supplementary file 3 — Source Data [file 41467_2023_37384_MOESM3_ESM.xlsx]

## Sheet: Fig. 2a
pressure	Mg	Al	O	Fe	La	Cu	He
0	0.74013	0.5155	5.12796	1.10965	-0.01964	1.22918	5.65645
1	-0.94178	-0.9193	4.44121	-0.53289	-1.88078	0.51705	4.27082
2	-1.79537	-1.60477	4.14928	-1.38288	-2.79489	0.01232	3.49787
3	-2.32331	-2.02594	3.97613	-1.94603	-3.31009	-0.32717	3.05974
4	-2.68557	-2.31673	3.85621	-2.3441	-3.63791	-0.58148	2.77977
5	-2.95406	-2.53498	3.76587	-2.64012	-3.86763	-0.78361	2.58342
6	-3.16462	-2.70853	3.69404	-2.86973	-4.04027	-0.95091	2.43628
7	-3.33678	-2.85229	3.63476	-3.05395	-4.17671	-1.09361	2.32061
8	-3.48201	-2.97499	3.58444	-3.20579	-4.28864	-1.21816	2.22634
9	-3.60751	-3.08214	3.54083	-3.33372	-4.38305	-1.32884	2.14736
10	-3.71804	-3.17739	3.50238	-3.44344	-4.46443	-1.42863	2.07972
11	-3.81689	-3.26329	3.46802	-3.53894	-4.53578	-1.51967	2.02077
12	-3.90639	-3.34165	3.43697	-3.6231	-4.59921	-1.60353	1.96864
13	-3.98827	-3.41382	3.40865	-3.69805	-4.65623	-1.68142	1.92199
14	-4.06382	-3.48083	3.38261	-3.7654	-4.708	-1.75426	1.87981
15	-4.13405	-3.54349	3.35851	-3.82638	-4.75538	-1.82278	1.84133
16	-4.19975	-3.6024	3.33607	-3.88197	-4.79903	-1.88756	1.80599
17	-4.26152	-3.65808	3.31507	-3.93294	-4.8395	-1.94907	1.7733
18	-4.3199	-3.71093	3.29533	-3.97993	-4.87723	-2.00771	1.7429
19	-4.37528	-3.7613	3.2767	-4.02343	-4.91254	-2.06379	1.71448
20	-4.42802	-3.80946	3.25905	-4.06387	-4.94575	-2.1176	1.68781
21	-4.4784	-3.85565	3.24228	-4.1016	-4.97708	-2.16936	1.66267
22	-4.52666	-3.90007	3.2263	-4.13692	-5.00674	-2.21927	1.63889
23	-4.57302	-3.94289	3.21104	-4.17008	-5.0349	-2.2675	1.61633
24	-4.61765	-3.98425	3.19642	-4.2013	-5.06169	-2.31419	1.59486
25	-4.66071	-4.02429	3.18239	-4.23075	-5.08726	-2.35947	1.57438
26	-4.70233	-4.06311	3.16891	-4.25861	-5.1117	-2.40346	1.55479
27	-4.74263	-4.10082	3.15591	-4.28502	-5.13511	-2.44626	1.53602
28	-4.78171	-4.1375	3.14338	-4.31008	-5.15757	-2.48795	1.518
29	-4.81966	-4.17322	3.13126	-4.33393	-5.17915	-2.52861	1.50066
30	-4.85657	-4.20806	3.11954	-4.35664	-5.19991	-2.56831	1.48396
31	-4.89251	-4.24207	3.10819	-4.37831	-5.21991	-2.60712	1.46783
32	-4.92754	-4.27532	3.09717	-4.39901	-5.2392	-2.64508	1.45225
33	-4.96171	-4.30784	3.08647	-4.41881	-5.25781	-2.68226	1.43718
34	-4.9951	-4.33968	3.07606	-4.43777	-5.27581	-2.7187	1.42257
35	-5.02773	-4.37088	3.06594	-4.45595	-5.29321	-2.75443	1.4084
36	-5.05966	-4.40149	3.05608	-4.4734	-5.31006	-2.7895	1.39463
37	-5.09092	-4.43153	3.04646	-4.49017	-5.3264	-2.82395	1.38126
38	-5.12155	-4.46103	3.03708	-4.50629	-5.34226	-2.8578	1.36824
39	-5.15158	-4.49002	3.02791	-4.5218	-5.35767	-2.89109	1.35557
40	-5.18105	-4.51853	3.01896	-4.53675	-5.37266	-2.92385	1.34321
41	-5.20998	-4.54658	3.0102	-4.55115	-5.38726	-2.95608	1.33116
42	-5.2384	-4.5742	3.00163	-4.56505	-5.40151	-2.98784	1.3194
43	-5.26633	-4.60139	2.99324	-4.57846	-5.41542	-3.01912	1.30791
44	-5.29379	-4.62819	2.98502	-4.59142	-5.42901	-3.04996	1.29668
45	-5.32081	-4.6546	2.97696	-4.60394	-5.4423	-3.08037	1.2857
46	-5.3474	-4.68065	2.96906	-4.61605	-5.45532	-3.11036	1.27495
47	-5.37358	-4.70635	2.9613	-4.62777	-5.46806	-3.13997	1.26442
48	-5.39937	-4.73171	2.95369	-4.63912	-5.48054	-3.16919	1.25411
49	-5.42478	-4.75675	2.94621	-4.65011	-5.49278	-3.19805	1.24401
50	-5.44983	-4.78148	2.93885	-4.66076	-5.50478	-3.22656	1.2341
51	-5.47453	-4.80591	2.93163	-4.67109	-5.51655	-3.25473	1.22437
52	-5.49889	-4.83005	2.92452	-4.68111	-5.5281	-3.28257	1.21483
53	-5.52292	-4.85391	2.91753	-4.69083	-5.53944	-3.3101	1.20546
54	-5.54665	-4.8775	2.91064	-4.70027	-5.55057	-3.33732	1.19625
55	-5.57007	-4.90083	2.90387	-4.70943	-5.56149	-3.36424	1.1872
56	-5.5932	-4.92391	2.89719	-4.71834	-5.57223	-3.39088	1.17831
57	-5.61604	-4.94675	2.89062	-4.72699	-5.58277	-3.41724	1.16956
58	-5.63861	-4.96935	2.88414	-4.73541	-5.59313	-3.44334	1.16096
59	-5.66092	-4.99172	2.87775	-4.74359	-5.60331	-3.46917	1.15249
60	-5.68296	-5.01386	2.87145	-4.75155	-5.61332	-3.49474	1.14416
61	-5.70476	-5.0358	2.86523	-4.7593	-5.62316	-3.52008	1.13596
62	-5.72631	-5.05752	2.8591	-4.76684	-5.63283	-3.54517	1.12787
63	-5.74763	-5.07904	2.85304	-4.77418	-5.64235	-3.57003	1.11991
64	-5.76871	-5.10036	2.84707	-4.78133	-5.65171	-3.59466	1.11207
65	-5.78958	-5.12148	2.84117	-4.7883	-5.66093	-3.61907	1.10433
66	-5.81022	-5.14242	2.83534	-4.79509	-5.66999	-3.64327	1.09671
67	-5.83066	-5.16317	2.82958	-4.8017	-5.67892	-3.66725	1.08919
68	-5.85089	-5.18375	2.8239	-4.80815	-5.68771	-3.69103	1.08178
69	-5.87092	-5.20415	2.81827	-4.81444	-5.69636	-3.71462	1.07446
70	-5.89075	-5.22438	2.81272	-4.82057	-5.70488	-3.738	1.06725
71	-5.91039	-5.24444	2.80722	-4.82655	-5.71327	-3.7612	1.06012
72	-5.92984	-5.26434	2.80179	-4.83239	-5.72154	-3.78421	1.05309
73	-5.94912	-5.28408	2.79641	-4.83809	-5.72968	-3.80704	1.04615
74	-5.96821	-5.30367	2.7911	-4.84364	-5.73771	-3.82969	1.03929
75	-5.98713	-5.3231	2.78583	-4.84907	-5.74562	-3.85217	1.03252
76	-6.00588	-5.34239	2.78063	-4.85437	-5.75341	-3.87447	1.02583
77	-6.02447	-5.36152	2.77547	-4.85954	-5.7611	-3.89661	1.01922
78	-6.0429	-5.38052	2.77037	-4.86459	-5.76867	-3.91859	1.01269
79	-6.06117	-5.39937	2.76532	-4.86953	-5.77614	-3.9404	1.00624
80	-6.07928	-5.41809	2.76032	-4.87435	-5.78351	-3.96206	0.99986
81	-6.09724	-5.43667	2.75537	-4.87906	-5.79077	-3.98357	0.99355
82	-6.11506	-5.45511	2.75046	-4.88366	-5.79794	-4.00492	0.98732
83	-6.13273	-5.47343	2.7456	-4.88815	-5.80501	-4.02613	0.98115
84	-6.15026	-5.49162	2.74078	-4.89255	-5.81199	-4.04719	0.97506
85	-6.16766	-5.50968	2.73601	-4.89684	-5.81887	-4.06811	0.96902
86	-6.18492	-5.52762	2.73128	-4.90104	-5.82567	-4.08889	0.96306
87	-6.20205	-5.54543	2.72659	-4.90514	-5.83238	-4.10953	0.95716
88	-6.21905	-5.56312	2.72195	-4.90916	-5.839	-4.13004	0.95132
89	-6.23593	-5.5807	2.71734	-4.91308	-5.84554	-4.15041	0.94554
90	-6.25268	-5.59815	2.71277	-4.91692	-5.85199	-4.17065	0.93982
91	-6.26932	-5.61549	2.70824	-4.92067	-5.85837	-4.19077	0.93416
92	-6.28584	-5.63272	2.70375	-4.92434	-5.86467	-4.21076	0.92856
93	-6.30224	-5.64983	2.69929	-4.92792	-5.87089	-4.23062	0.92301
94	-6.31853	-5.66683	2.69487	-4.93143	-5.87704	-4.25037	0.91752
95	-6.33471	-5.68372	2.69048	-4.93487	-5.88312	-4.26999	0.91208
96	-6.35079	-5.70049	2.68613	-4.93822	-5.88913	-4.28949	0.9067
97	-6.36676	-5.71716	2.68182	-4.94151	-5.89507	-4.30888	0.90137
98	-6.38262	-5.73372	2.67753	-4.94472	-5.90094	-4.32815	0.89609
99	-6.39839	-5.75018	2.67328	-4.94787	-5.90675	-4.34731	0.89086
100	-6.41405	-5.76652	2.66906	-4.95094	-5.9125	-4.36636	0.88568
101	-6.42961	-5.78276	2.66487	-4.95395	-5.91818	-4.38529	0.88055
102	-6.44508	-5.7989	2.66071	-4.95689	-5.9238	-4.40412	0.87546
103	-6.46044	-5.81493	2.65658	-4.95977	-5.92937	-4.42284	0.87043
104	-6.47571	-5.83086	2.65248	-4.96259	-5.93487	-4.44146	0.86544
105	-6.49088	-5.84668	2.64842	-4.96534	-5.94032	-4.45997	0.86049
106	-6.50595	-5.8624	2.64437	-4.96804	-5.94572	-4.47838	0.85559
107	-6.52093	-5.87802	2.64036	-4.97068	-5.95106	-4.49669	0.85073
108	-6.5358	-5.89354	2.63638	-4.97326	-5.95635	-4.51489	0.84592
109	-6.55058	-5.90896	2.63242	-4.97579	-5.96159	-4.533	0.84115
110	-6.56526	-5.92428	2.62848	-4.97826	-5.96677	-4.55101	0.83642
111	-6.57983	-5.9395	2.62458	-4.98067	-5.97191	-4.56892	0.83173
112	-6.5943	-5.95462	2.6207	-4.98304	-5.977	-4.58673	0.82708
113	-6.60866	-5.96964	2.61685	-4.98535	-5.98204	-4.60445	0.82248
114	-6.62292	-5.98456	2.61301	-4.98761	-5.98704	-4.62208	0.81791
115	-6.63708	-5.99938	2.60921	-4.98983	-5.99198	-4.63961	0.81338
116	-6.65112	-6.01411	2.60543	-4.99199	-5.99689	-4.65705	0.80889
117	-6.66506	-6.02874	2.60167	-4.99411	-6.00175	-4.67439	0.80444
118	-6.67888	-6.04327	2.59794	-4.99618	-6.00656	-4.69165	0.80002
119	-6.69259	-6.05771	2.59423	-4.99821	-6.01134	-4.70882	0.79564
120	-6.7062	-6.07206	2.59054	-5.00019	-6.01607	-4.7259	0.7913
121	-6.71969	-6.08631	2.58687	-5.00213	-6.02075	-4.74288	0.78699
122	-6.73306	-6.10047	2.58323	-5.00402	-6.0254	-4.75978	0.78272
123	-6.74633	-6.11453	2.57961	-5.00588	-6.03001	-4.7766	0.77849
124	-6.75948	-6.1285	2.57601	-5.00769	-6.03457	-4.79333	0.77428
125	-6.77252	-6.14238	2.57243	-5.00946	-6.0391	-4.80997	0.77012
126	-6.78545	-6.15617	2.56887	-5.01119	-6.04359	-4.82652	0.76598
127	-6.79827	-6.16987	2.56533	-5.01288	-6.04804	-4.84299	0.76188
128	-6.81098	-6.18348	2.56182	-5.01453	-6.05245	-4.85938	0.75781
129	-6.82358	-6.197	2.55832	-5.01615	-6.05682	-4.87568	0.75377
130	-6.83607	-6.21044	2.55484	-5.01773	-6.06116	-4.8919	0.74977
131	-6.84845	-6.22378	2.55138	-5.01927	-6.06546	-4.90804	0.74579
132	-6.86073	-6.23704	2.54795	-5.02078	-6.06973	-4.92409	0.74185
133	-6.8729	-6.25021	2.54453	-5.02225	-6.07395	-4.94007	0.73794
134	-6.88497	-6.2633	2.54113	-5.02368	-6.07815	-4.95596	0.73406
135	-6.89694	-6.2763	2.53775	-5.02509	-6.0823	-4.97177	0.73021
136	-6.9088	-6.28922	2.53438	-5.02646	-6.08643	-4.9875	0.72638
137	-6.92056	-6.30205	2.53104	-5.02779	-6.09052	-5.00315	0.72259
138	-6.93223	-6.3148	2.52771	-5.0291	-6.09457	-5.01872	0.71883
139	-6.94379	-6.32747	2.5244	-5.03037	-6.09859	-5.03421	0.71509
140	-6.95526	-6.34006	2.52111	-5.03161	-6.10258	-5.04963	0.71139
141	-6.96663	-6.35256	2.51784	-5.03283	-6.10654	-5.06496	0.70771
142	-6.9779	-6.36499	2.51458	-5.03401	-6.11046	-5.08022	0.70406
143	-6.98908	-6.37733	2.51134	-5.03516	-6.11435	-5.0954	0.70044
144	-7.00016	-6.38959	2.50812	-5.03628	-6.11821	-5.1105	0.69684
145	-7.01115	-6.40178	2.50492	-5.03738	-6.12204	-5.12553	0.69327
146	-7.02204	-6.41389	2.50173	-5.03844	-6.12584	-5.14048	0.68973
147	-7.03285	-6.42591	2.49855	-5.03948	-6.12961	-5.15536	0.68622
148	-7.04356	-6.43786	2.4954	-5.04049	-6.13335	-5.17016	0.68273
149	-7.05418	-6.44974	2.49226	-5.04148	-6.13706	-5.18489	0.67927
150	-7.06471	-6.46154	2.48913	-5.04243	-6.14074	-5.19954	0.67583
151	-7.07516	-6.47326	2.48603	-5.04336	-6.14439	-5.21412	0.67242
152	-7.08551	-6.4849	2.48293	-5.04427	-6.14801	-5.22862	0.66903
153	-7.09578	-6.49647	2.47986	-5.04515	-6.1516	-5.24306	0.66567
154	-7.10596	-6.50797	2.4768	-5.046	-6.15516	-5.25742	0.66233
155	-7.11605	-6.51939	2.47375	-5.04683	-6.1587	-5.27171	0.65902
156	-7.12606	-6.53073	2.47072	-5.04764	-6.16221	-5.28593	0.65573
157	-7.13599	-6.54201	2.4677	-5.04842	-6.16569	-5.30008	0.65246
158	-7.14583	-6.55321	2.4647	-5.04918	-6.16915	-5.31415	0.64922
159	-7.15559	-6.56434	2.46172	-5.04991	-6.17258	-5.32816	0.64601
160	-7.16526	-6.57539	2.45875	-5.05063	-6.17598	-5.3421	0.64281
161	-7.17485	-6.58637	2.45579	-5.05131	-6.17936	-5.35597	0.63964
162	-7.18437	-6.59728	2.45285	-5.05198	-6.18271	-5.36977	0.6365
163	-7.1938	-6.60812	2.44992	-5.05263	-6.18604	-5.38351	0.63337
164	-7.20316	-6.61889	2.44701	-5.05325	-6.18934	-5.39718	0.63027
165	-7.21243	-6.62959	2.44411	-5.05385	-6.19261	-5.41078	0.62719
166	-7.22163	-6.64022	2.44123	-5.05443	-6.19587	-5.42431	0.62414
167	-7.23075	-6.65077	2.43836	-5.05499	-6.19909	-5.43778	0.6211
168	-7.2398	-6.66126	2.4355	-5.05553	-6.2023	-5.45119	0.61809
169	-7.24877	-6.67168	2.43266	-5.05604	-6.20548	-5.46452	0.6151
170	-7.25767	-6.68203	2.42983	-5.05654	-6.20863	-5.4778	0.61213
171	-7.26649	-6.69231	2.42701	-5.05702	-6.21177	-5.49101	0.60918
172	-7.27525	-6.70252	2.42421	-5.05748	-6.21488	-5.50416	0.60626
173	-7.28392	-6.71267	2.42142	-5.05791	-6.21796	-5.51724	0.60335
174	-7.29253	-6.72274	2.41865	-5.05833	-6.22103	-5.53027	0.60047
175	-7.30107	-6.73275	2.41589	-5.05873	-6.22407	-5.54323	0.5976
176	-7.30954	-6.74269	2.41314	-5.05911	-6.22709	-5.55613	0.59476
177	-7.31793	-6.75256	2.4104	-5.05947	-6.23009	-5.56897	0.59194
178	-7.32626	-6.76237	2.40768	-5.05982	-6.23307	-5.58175	0.58914
179	-7.33453	-6.77211	2.40497	-5.06014	-6.23603	-5.59447	0.58636
180	-7.34272	-6.78179	2.40228	-5.06045	-6.23896	-5.60713	0.5836
181	-7.35085	-6.7914	2.39959	-5.06074	-6.24187	-5.61973	0.58086
182	-7.35891	-6.80094	2.39692	-5.06101	-6.24476	-5.63227	0.57813
183	-7.3669	-6.81041	2.39427	-5.06126	-6.24764	-5.64476	0.57543
184	-7.37483	-6.81983	2.39162	-5.0615	-6.25049	-5.65719	0.57275
185	-7.3827	-6.82917	2.38899	-5.06172	-6.25332	-5.66956	0.57009
186	-7.3905	-6.83846	2.38637	-5.06192	-6.25613	-5.68187	0.56744
187	-7.39824	-6.84767	2.38376	-5.0621	-6.25892	-5.69413	0.56482
188	-7.40592	-6.85683	2.38117	-5.06227	-6.26168	-5.70633	0.56222
189	-7.41353	-6.86592	2.37859	-5.06242	-6.26443	-5.71848	0.55963
190	-7.42108	-6.87494	2.37602	-5.06256	-6.26716	-5.73057	0.55706
191	-7.42858	-6.8839	2.37346	-5.06268	-6.26987	-5.7426	0.55452
192	-7.43601	-6.8928	2.37092	-5.06278	-6.27256	-5.75459	0.55199
193	-7.44338	-6.90164	2.36839	-5.06287	-6.27523	-5.76652	0.54948
194	-7.45069	-6.91041	2.36587	-5.06294	-6.27788	-5.77839	0.54698
195	-7.45794	-6.91912	2.36336	-5.06299	-6.28051	-5.79021	0.54451
196	-7.46513	-6.92777	2.36087	-5.06303	-6.28312	-5.80198	0.54205
197	-7.47226	-6.93636	2.35838	-5.06306	-6.28571	-5.8137	0.53962
198	-7.47934	-6.94488	2.35591	-5.06307	-6.28829	-5.82537	0.5372
199	-7.48636	-6.95334	2.35345	-5.06306	-6.29084	-5.83698	0.53479
200	-7.49332	-6.96175	2.35101	-5.06304	-6.29337	-5.84855	0.53241
201	-7.50023	-6.97009	2.34857	-5.06301	-6.29589	-5.86006	0.53005
202	-7.50707	-6.97837	2.34615	-5.06295	-6.29838	-5.87152	0.5277
203	-7.51387	-6.98658	2.34374	-5.06289	-6.30086	-5.88293	0.52537
204	-7.5206	-6.99474	2.34134	-5.06281	-6.30332	-5.8943	0.52305
205	-7.52729	-7.00284	2.33895	-5.06272	-6.30576	-5.90561	0.52076
206	-7.53392	-7.01088	2.33657	-5.06261	-6.30818	-5.91687	0.51848
207	-7.54049	-7.01886	2.33421	-5.06249	-6.31058	-5.92809	0.51622
208	-7.54701	-7.02678	2.33185	-5.06235	-6.31296	-5.93926	0.51397
209	-7.55348	-7.03464	2.32951	-5.0622	-6.31533	-5.95037	0.51174
210	-7.55989	-7.04244	2.32718	-5.06204	-6.31767	-5.96145	0.50953
211	-7.56625	-7.05018	2.32486	-5.06186	-6.32	-5.97247	0.50734
212	-7.57256	-7.05786	2.32256	-5.06167	-6.32231	-5.98345	0.50516
213	-7.57882	-7.06549	2.32026	-5.06146	-6.3246	-5.99438	0.503
214	-7.58502	-7.07305	2.31798	-5.06124	-6.32687	-6.00526	0.50086
215	-7.59118	-7.08056	2.3157	-5.06101	-6.32913	-6.0161	0.49873
216	-7.59728	-7.08801	2.31344	-5.06077	-6.33136	-6.02689	0.49662
217	-7.60334	-7.09541	2.31119	-5.06051	-6.33358	-6.03763	0.49453
218	-7.60934	-7.10274	2.30896	-5.06024	-6.33579	-6.04833	0.49245
219	-7.61529	-7.11002	2.30673	-5.05996	-6.33797	-6.05899	0.49039
220	-7.6212	-7.11724	2.30451	-5.05966	-6.34014	-6.0696	0.48835
221	-7.62705	-7.12441	2.30231	-5.05935	-6.34229	-6.08017	0.48632
222	-7.63286	-7.13152	2.30011	-5.05903	-6.34442	-6.09069	0.4843
223	-7.63862	-7.13857	2.29793	-5.0587	-6.34653	-6.10116	0.48231
224	-7.64433	-7.14557	2.29576	-5.05835	-6.34863	-6.1116	0.48033
225	-7.64999	-7.15251	2.2936	-5.05799	-6.35071	-6.12199	0.47836
226	-7.65561	-7.1594	2.29145	-5.05762	-6.35277	-6.13233	0.47641
227	-7.66118	-7.16623	2.28931	-5.05724	-6.35482	-6.14264	0.47448
228	-7.6667	-7.17301	2.28718	-5.05684	-6.35685	-6.1529	0.47256
229	-7.67218	-7.17973	2.28507	-5.05643	-6.35887	-6.16312	0.47066
230	-7.67761	-7.1864	2.28296	-5.05601	-6.36087	-6.17329	0.46877
231	-7.68299	-7.19301	2.28086	-5.05558	-6.36285	-6.18342	0.4669
232	-7.68833	-7.19957	2.27878	-5.05514	-6.36481	-6.19352	0.46505
233	-7.69362	-7.20608	2.27671	-5.05468	-6.36676	-6.20357	0.4632
234	-7.69887	-7.21253	2.27465	-5.05422	-6.3687	-6.21357	0.46138
235	-7.70408	-7.21893	2.27259	-5.05374	-6.37062	-6.22354	0.45957
236	-7.70924	-7.22527	2.27055	-5.05325	-6.37252	-6.23347	0.45778
237	-7.71436	-7.23156	2.26852	-5.05275	-6.37441	-6.24335	0.456
238	-7.71943	-7.2378	2.2665	-5.05224	-6.37628	-6.25319	0.45423
239	-7.72446	-7.24399	2.26449	-5.05171	-6.37814	-6.263	0.45249
240	-7.72945	-7.25013	2.2625	-5.05118	-6.37998	-6.27276	0.45075
241	-7.73439	-7.25621	2.26051	-5.05063	-6.38181	-6.28248	0.44903
242	-7.7393	-7.26224	2.25853	-5.05007	-6.38362	-6.29217	0.44733
243	-7.74416	-7.26822	2.25657	-5.04951	-6.38542	-6.30181	0.44564
244	-7.74898	-7.27415	2.25461	-5.04893	-6.38721	-6.31141	0.44397
245	-7.75375	-7.28003	2.25267	-5.04834	-6.38898	-6.32098	0.44231
246	-7.75849	-7.28585	2.25073	-5.04774	-6.39073	-6.3305	0.44066
247	-7.76319	-7.29163	2.24881	-5.04713	-6.39247	-6.33999	0.43903
248	-7.76784	-7.29735	2.24689	-5.04651	-6.3942	-6.34944	0.43742
249	-7.77246	-7.30303	2.24499	-5.04587	-6.39591	-6.35885	0.43582
250	-7.77703	-7.30865	2.24309	-5.04523	-6.39761	-6.36821	0.43423
251	-7.78157	-7.31423	2.24121	-5.04458	-6.3993	-6.37755	0.43266
252	-7.78606	-7.31976	2.23934	-5.04391	-6.40097	-6.38684	0.4311
253	-7.79052	-7.32523	2.23748	-5.04324	-6.40263	-6.39609	0.42956
254	-7.79494	-7.33066	2.23563	-5.04256	-6.40428	-6.40531	0.42803
255	-7.79932	-7.33604	2.23378	-5.04186	-6.40591	-6.41449	0.42652
256	-7.80366	-7.34137	2.23195	-5.04116	-6.40753	-6.42363	0.42502
257	-7.80796	-7.34665	2.23013	-5.04044	-6.40913	-6.43274	0.42353
258	-7.81223	-7.35188	2.22832	-5.03972	-6.41073	-6.4418	0.42206
259	-7.81645	-7.35707	2.22652	-5.03899	-6.41231	-6.45083	0.4206
260	-7.82064	-7.3622	2.22473	-5.03824	-6.41388	-6.45983	0.41916
261	-7.8248	-7.36729	2.22295	-5.03749	-6.41543	-6.46878	0.41773
262	-7.82891	-7.37234	2.22118	-5.03672	-6.41697	-6.4777	0.41632
263	-7.83299	-7.37733	2.21942	-5.03595	-6.4185	-6.48658	0.41492
264	-7.83703	-7.38228	2.21767	-5.03517	-6.42002	-6.49543	0.41353
265	-7.84104	-7.38718	2.21593	-5.03437	-6.42153	-6.50424	0.41216
266	-7.84501	-7.39204	2.2142	-5.03357	-6.42302	-6.51301	0.4108
267	-7.84895	-7.39684	2.21248	-5.03276	-6.4245	-6.52175	0.40945
268	-7.85285	-7.40161	2.21077	-5.03194	-6.42597	-6.53045	0.40812
269	-7.85671	-7.40632	2.20907	-5.03111	-6.42743	-6.53911	0.40681
270	-7.86054	-7.41099	2.20738	-5.03027	-6.42887	-6.54774	0.4055
271	-7.86434	-7.41562	2.2057	-5.02942	-6.4303	-6.55634	0.40421
272	-7.8681	-7.4202	2.20403	-5.02856	-6.43173	-6.56489	0.40294
273	-7.87183	-7.42473	2.20237	-5.02769	-6.43314	-6.57342	0.40168
274	-7.87552	-7.42922	2.20072	-5.02682	-6.43454	-6.5819	0.40043
275	-7.87918	-7.43367	2.19907	-5.02593	-6.43592	-6.59035	0.39919
276	-7.8828	-7.43807	2.19744	-5.02503	-6.4373	-6.59877	0.39797
277	-7.88639	-7.44242	2.19582	-5.02413	-6.43866	-6.60715	0.39676
278	-7.88995	-7.44673	2.19421	-5.02322	-6.44002	-6.6155	0.39557
279	-7.89348	-7.451	2.19261	-5.0223	-6.44136	-6.62381	0.39439
280	-7.89697	-7.45523	2.19102	-5.02137	-6.44269	-6.63209	0.39322
281	-7.90043	-7.45941	2.18944	-5.02043	-6.44401	-6.64033	0.39207
282	-7.90386	-7.46354	2.18786	-5.01948	-6.44532	-6.64854	0.39093
283	-7.90726	-7.46764	2.1863	-5.01852	-6.44662	-6.65671	0.3898
284	-7.91062	-7.47169	2.18475	-5.01755	-6.44791	-6.66485	0.38868
285	-7.91395	-7.4757	2.18321	-5.01658	-6.44918	-6.67296	0.38758
286	-7.91726	-7.47966	2.18167	-5.0156	-6.45045	-6.68103	0.3865
287	-7.92053	-7.48359	2.18015	-5.01461	-6.4517	-6.68907	0.38542
288	-7.92377	-7.48747	2.17863	-5.01361	-6.45295	-6.69707	0.38436
289	-7.92697	-7.49131	2.17713	-5.0126	-6.45419	-6.70504	0.38331
290	-7.93015	-7.4951	2.17564	-5.01158	-6.45541	-6.71297	0.38228
291	-7.9333	-7.49886	2.17415	-5.01056	-6.45662	-6.72088	0.38126
292	-7.93641	-7.50257	2.17267	-5.00952	-6.45783	-6.72874	0.38025
293	-7.9395	-7.50624	2.17121	-5.00848	-6.45902	-6.73658	0.37925
294	-7.94256	-7.50988	2.16975	-5.00743	-6.46021	-6.74438	0.37827
295	-7.94559	-7.51347	2.1683	-5.00637	-6.46138	-6.75215	0.3773
296	-7.94858	-7.51702	2.16687	-5.00531	-6.46254	-6.75988	0.37635
297	-7.95155	-7.52053	2.16544	-5.00423	-6.4637	-6.76759	0.3754
298	-7.95449	-7.52399	2.16402	-5.00315	-6.46484	-6.77525	0.37447
299	-7.9574	-7.52742	2.16261	-5.00206	-6.46597	-6.78289	0.37356
300	-7.96028	-7.53081	2.16121	-5.00096	-6.4671	-6.79049	0.37265
301	-7.96313	-7.53416	2.15982	-4.99985	-6.46821	-6.79807	0.37176
302	-7.96596	-7.53747	2.15844	-4.99874	-6.46932	-6.8056	0.37088
303	-7.96875	-7.54074	2.15707	-4.99762	-6.47041	-6.81311	0.37001
304	-7.97152	-7.54397	2.15571	-4.99649	-6.4715	-6.82058	0.36916
305	-7.97426	-7.54716	2.15435	-4.99535	-6.47257	-6.82802	0.36832
306	-7.97697	-7.55031	2.15301	-4.9942	-6.47364	-6.83543	0.36749
307	-7.97966	-7.55342	2.15168	-4.99305	-6.4747	-6.8428	0.36668
308	-7.98231	-7.5565	2.15035	-4.99189	-6.47574	-6.85015	0.36587
309	-7.98494	-7.55953	2.14903	-4.99072	-6.47678	-6.85746	0.36508
310	-7.98755	-7.56253	2.14773	-4.98954	-6.47781	-6.86474	0.36431
311	-7.99012	-7.56549	2.14643	-4.98836	-6.47883	-6.87198	0.36354
312	-7.99267	-7.56841	2.14514	-4.98716	-6.47984	-6.8792	0.36279
313	-7.99519	-7.57129	2.14386	-4.98596	-6.48084	-6.88638	0.36205
314	-7.99769	-7.57414	2.14259	-4.98475	-6.48184	-6.89354	0.36132
315	-8.00016	-7.57694	2.14133	-4.98354	-6.48282	-6.90066	0.3606
316	-8.0026	-7.57971	2.14008	-4.98232	-6.4838	-6.90774	0.3599
317	-8.00502	-7.58245	2.13884	-4.98109	-6.48476	-6.9148	0.35921
318	-8.00741	-7.58514	2.13761	-4.97985	-6.48572	-6.92183	0.35853
319	-8.00977	-7.5878	2.13638	-4.9786	-6.48667	-6.92882	0.35787
320	-8.01211	-7.59042	2.13517	-4.97735	-6.48761	-6.93578	0.35721
321	-8.01442	-7.59301	2.13396	-4.97609	-6.48854	-6.94272	0.35657
322	-8.01671	-7.59556	2.13276	-4.97482	-6.48946	-6.94962	0.35594
323	-8.01898	-7.59807	2.13158	-4.97355	-6.49037	-6.95648	0.35533
324	-8.02121	-7.60055	2.1304	-4.97226	-6.49128	-6.96332	0.35472
325	-8.02343	-7.60299	2.12923	-4.97098	-6.49218	-6.97013	0.35413
326	-8.02562	-7.60539	2.12807	-4.96968	-6.49306	-6.97691	0.35355
327	-8.02778	-7.60776	2.12691	-4.96837	-6.49394	-6.98365	0.35298
328	-8.02992	-7.61009	2.12577	-4.96706	-6.49482	-6.99037	0.35243
329	-8.03203	-7.61239	2.12464	-4.96574	-6.49568	-6.99705	0.35188
330	-8.03412	-7.61466	2.12351	-4.96442	-6.49653	-7.00371	0.35135
331	-8.03619	-7.61688	2.12239	-4.96308	-6.49738	-7.01033	0.35083
332	-8.03823	-7.61908	2.12128	-4.96174	-6.49822	-7.01692	0.35032
333	-8.04025	-7.62123	2.12018	-4.96039	-6.49905	-7.02348	0.34983
334	-8.04225	-7.62336	2.11909	-4.95904	-6.49987	-7.03001	0.34934
335	-8.04422	-7.62545	2.11801	-4.95768	-6.50069	-7.03652	0.34887
336	-8.04616	-7.6275	2.11694	-4.95631	-6.50149	-7.04299	0.34841
337	-8.04809	-7.62952	2.11587	-4.95493	-6.50229	-7.04943	0.34796
338	-8.04999	-7.63151	2.11482	-4.95355	-6.50308	-7.05584	0.34752
339	-8.05187	-7.63346	2.11377	-4.95216	-6.50386	-7.06222	0.3471
340	-8.05372	-7.63538	2.11273	-4.95076	-6.50464	-7.06857	0.34669
341	-8.05555	-7.63727	2.1117	-4.94935	-6.5054	-7.07489	0.34628
342	-8.05736	-7.63912	2.11067	-4.94794	-6.50616	-7.08118	0.3459
343	-8.05915	-7.64094	2.10966	-4.94652	-6.50691	-7.08744	0.34552
344	-8.06091	-7.64272	2.10866	-4.9451	-6.50766	-7.09367	0.34515
345	-8.06266	-7.64447	2.10766	-4.94366	-6.50839	-7.09988	0.3448
346	-8.06437	-7.64619	2.10667	-4.94222	-6.50912	-7.10605	0.34445
347	-8.06607	-7.64788	2.10569	-4.94077	-6.50984	-7.11219	0.34412
348	-8.06775	-7.64954	2.10472	-4.93932	-6.51056	-7.1183	0.3438
349	-8.0694	-7.65116	2.10375	-4.93786	-6.51126	-7.12439	0.34349
350	-8.07103	-7.65275	2.1028	-4.93639	-6.51196	-7.13044	0.34319

## Sheet: Fig. 2b
element	0 GPa	350 GPa
H	3.89284	0.261227
He	5.65645	0.343193
Li	0.034117	-8.25513
Be	1.37516	-6.62807
B	1.71337	-4.44422
C	3.04356	-1.28154
N	4.65261	0.467364
O	5.12796	2.1028
F	7.22681	5.02661
Ne	5.34221	0.197986
Na	-0.191853	-8.53417
Mg	0.74013	-8.07103
Al	0.515496	-7.65275
Si	1.89705	-5.71705
P	2.71488	-3.74721
S	3.29181	-1.94358
Cl	5.26256	0.840383
Ar	4.58386	-1.53203
K	-0.883992	-7.5713
Ca	0.0447067	-7.10785
Sc	0.341943	-6.9072
Ti	0.610441	-6.37726
V	0.643017	-5.88588
Cr	0.744421	-5.92372
Mn	0.100959	-5.45796
Fe	1.10965	-4.93639
Co	1.44218	-4.19255
Ni	1.38688	-4.37924
Cu	1.22918	-7.13044
Zn	0.996051	-6.05284
Ga	0.334823	-7.24562
Ge	1.62864	-5.71869
As	2.44212	-3.98963
Se	3.08804	-2.47398
Br	4.68565	-0.358987
Kr	3.47621	-2.507
Rb	-0.854844	-7.77654
Sr	-0.160732	-6.87329
Y	0.25138	-6.5176
Zr	0.496836	-6.10676
Nb	0.755467	-5.55725
Mo	0.98713	-4.701
Tc	0.660006	-4.21096
Ru	1.1011	-3.58395
Rh	1.32061	-2.75126
Pd	1.59468	-4.65028
Ag	1.30092	-7.36713
Cd	0.854196	-6.34249
In	-0.0338062	-7.74676
Sn	1.18336	-6.83424
Sb	1.92949	-5.513
Te	2.48522	-4.15107
I	3.84655	-2.29443
Xe	2.59033	-3.15405
Cs	-1.15578	-7.78785
Ba	-0.377044	-6.844
La	-0.0196446	-6.51196
Ce	0.103452	-6.2278
Pr	0.105697	-6.24031
Nd	0.200378	-6.2415
Pm	0.274944	-6.24386
Sm	0.332736	-6.2672
Eu	0.371316	-6.30466
Gd	0.397317	-6.35565
Tb	0.248828	-6.43386
Dy	0.245281	-6.48748
Ho	0.173485	-6.51285
Er	0.100252	-6.5267
Tm	0.0278542	-6.52845
Yb	-0.120106	-6.48371
Lu	-0.181056	-6.55635
Hf	0.423147	-5.99997
Ta	1.05395	-5.8101
W	1.40974	-5.09249
Re	1.1733	-4.45826
Os	1.81741	-3.73486
Ir	2.26561	-2.57595
Pt	2.81648	-3.94434
Au	2.82001	-4.92209
Hg	1.94252	-4.99474
Tl	0.141226	-7.29906
Pb	1.01855	-6.6991
Bi	1.26435	-6.35835
Po	2.09164	-4.79119
At	2.81947	-3.25333
Rn	1.79629	-4.29586
Fr	-0.881666	-7.67786
Ra	-0.411338	-7.36951
Ac	-0.0972416	-7.61485
Th	0.450965	-7.11348
Pa	0.046956	-6.96073
U	0.00824671	-7.06081
Np	-0.0420813	-7.01863
Pu	-0.386161	-7.06927
Am	-0.378512	-7.106
Cm	-0.234061	-7.07567

## Sheet: Fig. 3a
minerals	0 GPa	100 GPa	Classifications
NaPb2(CO3)2(OH)	3.67084	0.185394	CARBONATES
NiC31H32N4	3.51351	0.384946	ORGANIC
Na26Ce6(Si6O18)(PO4)6(CO3)6(SO2)O	3.22736	-0.910858	SILICATES
K(UO2)(AsO4)(H2O)3	3.94861	0.745947	PHOSPHATES
Sn21O6(OH)14Cl16	3.74804	0.102132	HALIDES
Pb2SnInBiS7	2.29114	-2.14596	SULFIDES
CuMn6O8(SiO4)	3.26337	-0.364521	SILICATES
CaAl2(PO4)2F2	4.13218	0.696724	PHOSPHATES
Ag2S	1.96455	-3.25635	SULFIDES
CH3CONH2	3.92576	0.886135	ORGANIC
FeTiNb2O8	3.68789	0.0504179	OXIDES
FeSe	2.09885	-2.87121	SULFIDES
(K0.5Na0.5)3(Fe0.25Ti0.25Al0.25Mg0.25)5O2(AsO4)5	3.63233	-0.0879929	PHOSPHATES
(NH4)2.25K2.25Pb2.25Na2.25Fe4(SO4)5Cl8	3.83513	0.291679	SULFATES
Ca2(Mg3.5Fe1.5)Si8O22(OH)2	3.66774	-0.131484	SILICATES
SrAlF4(OH)(H2O)	4.65422	1.53438	HALIDES
CaFe3Al6(Si5AlO18)(BO3)3(OH)3(OH)	3.63233	-0.0359119	SILICATES
Zn2(AsO4)(OH)	3.7741	0.389399	PHOSPHATES
NaY(CO3)2(H2O)6	4.08558	0.978647	CARBONATES
Pb2(TeO3)(SO4)	3.97362	0.668233	SULFATES
Ca2Al6Al6O20	3.20102	-0.851515	OXIDES
CaMg(AsO4)(OH)	3.63995	-0.0964582	PHOSPHATES
MgB6O10(H2O)7	4.0183	0.865646	BORATES
K(UO2)(SO4)(OH)(H2O)	3.93702	0.720839	SULFATES
(NH4)4NaAl2(SO4)4Cl(OH)2	4.17195	1.02954	SULFATES
(NH4)4NaFe2(SO4)4Cl(OH)2	4.19671	1.06352	SULFATES
Ca12(Al4Mg3Si7)O32Cl6	3.34013	-0.725022	SILICATES
NaFeSi2O6	3.54797	-0.38865	SILICATES
(Ca0.5Na0.5)(Fe0.33Mg0.33Fe0.33)Si2O6	3.55004	-0.363322	SILICATES
Na4Fe10Ti2O4Si12O36	3.52107	-0.416487	SILICATES
(Ca0.5Na0.5)6(Fe0.25Fe0.25Mg0.25Al0.25)4(Al0.5Mg0.5)6Si12O36(OH)12(CO3)(H2O)12	3.87353	0.407931	SILICATES
Ni8.5(AsO4)2AsO8	3.67862	0.137427	PHOSPHATES
(Ce0.25Ca0.25Fe0.25Th0.25)(Ti0.5Nb0.5)2(O0.5(OH)0.5)6	3.68661	0.149361	OXIDES
(Nd0.33Ln0.33Ca0.33)(Ti0.5Nb0.5)2(O0.5(OH)0.5)6	3.66495	0.137001	OXIDES
(Y0.25Ln0.25Ca0.25Th0.25)(Ti0.5Nb0.5)2(O0.5(OH)0.5)6	3.66972	0.122541	OXIDES
(Na0.5K0.5)22Ca10(Si24Al24)O96(SO4)6Cl6	3.36413	-0.585831	SILICATES
Al3(OH)4(H2O)3(PO4)(PO3(OH))(H2O)	4.10678	0.94601	PHOSPHATES
Ca3(SiO4)SiO2(OH)2(H2O)2	3.74118	0.223756	SILICATES
Pb3CuTeO5(OH)2(CO3)	3.8266	0.463017	SULFATES
YCaKBe3Si12O30	3.75294	0.0795544	SILICATES
CeCu6(AsO4)3(OH)6(H2O)3	3.93503	0.642785	PHOSPHATES
LaCu6(AsO4)3(OH)6(H2O)3	3.93216	0.635148	PHOSPHATES
NdCu6(AsO4)3(OH)6(H2O)3	3.93728	0.644729	PHOSPHATES
YCu6(AsO4)3(OH)6(H2O)3	3.93847	0.631936	PHOSPHATES
Ag2MnSnS4	2.13167	-2.55851	SULFIDES
NaCa2Si4O10F	3.66623	-0.170628	SILICATES
K4(UO2)(CO3)3	3.26371	-0.318269	CARBONATES
K2Ca(UO2)6.0O6.0(OH)4.0(H2O)5	3.82562	0.522852	OXIDES
Ag4SeS	1.93059	-3.33365	SULFIDES
FeAl6(PO4)4(OH)8(H2O)4	4.01692	0.742689	PHOSPHATES
Ni(SeO3)(H2O)2	4.15328	1.07526	OXIDES
SiFe2O4	3.51831	-0.389538	SILICATES
CuPbBiS3	2.23125	-2.31376	SULFIDES
Na2(Na2Bi)(SO4)3Cl	3.67478	-0.116528	SULFATES
Sr(VO)2(PO4)2(H2O)4	4.05516	0.854455	PHOSPHATES
K3Cu20Al3Si29O76(OH)16(H2O)8	3.82813	0.341388	SILICATES
(Fe0.5Ni0.5)8((OH)0.5O0.5)16Cl1.25(H2O)	3.93567	0.574662	OXIDES
TiO2	3.62212	-0.182284	OXIDES
Mn9Al2Si8O24(OH)8	3.59921	0.0842929	SILICATES
Al10O14(OH)2	3.39243	-0.478198	OXIDES
Ca2MgSi2O7	3.37661	-0.655608	SILICATES
MnO2	3.45229	0.0320587	OXIDES
MgSiO3	3.60421	-0.381599	OXIDES
Ca4Si2O5(OH)2(OH)4(H2O)5	3.90278	0.578938	SILICATES
Al4Li2(OH)12(CO3)(H2O)3	3.89647	0.553482	CARBONATES
Mn5(AsO4)2(OH)4(H2O)4	3.83287	0.625272	PHOSPHATES
MgB6O7(OH)6(H2O)2	3.96463	0.762969	BORATES
Cu6Hg3As4S12	2.49891	-1.91494	SULFIDES
MnS	1.69638	-2.78481	SULFIDES
As8S9	2.89195	-1.1229	SULFIDES
PbSiO3	3.6599	-0.00462454	SILICATES
Al(AsO4)	3.91158	0.482032	PHOSPHATES
Fe(SO3)(H2O)3	4.18045	1.10342	OXIDES
Na(AlSi3O8)	3.61834	-0.220391	SILICATES
MgCa4F2U2O4.0(CO3)6.0(H2O)17.5	4.1615	1.10434	CARBONATES
Ag8GeTe2S4	2.01158	-3.09971	SULFIDES
Fe0.5(H2O)4CaAs2(Fe2.5W0.5)(AsO4)2O7	4.01186	0.714298	PHOSPHATES
K3TiFe(SO4)4O(H2O)2	3.91369	0.614632	SULFATES
Mg(H2O)6Na(H2O)2Al3(PO4)2(OH)6(H2O)	4.05363	0.835649	PHOSPHATES
Sr2Mn(AsO4)2(OH)	3.64721	0.188891	PHOSPHATES
(Cd0.5Ca0.5)(Cu0.5Zn0.5)4(SO4)2(OH)6(H2O)3	4.03814	0.867672	SULFATES
KCa7Sn2Li3Si12O36F2	3.55116	-0.324983	SILICATES
PbBi2Te2S2	2.15733	-2.44087	SULFIDES
Cu5O2(AsO4)(VO4)(Cu0.5)Cl	3.58853	-0.131364	PHOSPHATES
K6(Ca2Na)(CO3)5Cl(H2O)6	3.53073	0.0517797	CARBONATES
Ce2Mn(CO3)(Si2O7)	3.65157	0.203241	SILICATES
La2Mn(CO3)(Si2O7)	3.63618	0.162194	SILICATES
NaCa2Be3Si4O13(OH)(H2O)2	3.64912	-0.0880791	SILICATES
Ba5(PO4)3Cl	3.47893	-0.0368029	PHOSPHATES
Al2(SeO3)3(H2O)6	4.18527	1.11102	SULFATES
Ca4(H2O)4B16.0O16.0(OH)24.0(H2O)15	4.05318	0.953216	BORATES
Cu0.85As0.15	1.41112	-4.01403	SULFIDES
Na2Sr2YCe(CO3)6(H2O)3	3.81936	0.52251	CARBONATES
Na2Sr2YLa(CO3)6(H2O)3	3.81621	0.51409	CARBONATES
Ca0.2Mg6((Si0.5Al0.5)8O20)(OH)4(H2O)4	3.77116	0.134496	SILICATES
(Fe0.5Ni0.5)2P	1.73714	-3.51458	ELEMENTS
Mn7(AsO4)2(OH)8	3.59942	0.250279	PHOSPHATES
CaCe(Al2Fe)Si2O7(SiO4)O(OH)	3.56983	-0.166161	SILICATES
CaLa(Al2Fe)Si2O7(SiO4)O(OH)	3.56423	-0.181088	SILICATES
CaNd(Al2Fe)Si2O7(SiO4)O(OH)	3.57424	-0.162361	SILICATES
CaY(Al2Fe)Si2O7(SiO4)O(OH)	3.57655	-0.187367	SILICATES
Fe3(PO4)2(OH)3(H2O)5	4.15921	1.01797	PHOSPHATES
C4H6N4O3	4.08974	1.07894	ORGANIC
Ag0.88Sb0.12	1.37635	-4.53064	SULFIDES
Mn5(SiO4)2(OH)2	3.33496	-0.26056	SILICATES
Sc4Zr3O12	3.38915	-0.562322	OXIDES
CuCu5PbO2(SeO3)2Cl5	3.72301	0.0250718	OXIDES
CoAsS	2.39204	-2.17895	SULFIDES
(Al2O3)(SiO2)1.65(H2O)2.75	3.95493	0.613438	SILICATES
(Na0.33K0.33Ca0.33)24(Na0.5Ca0.5)4Ca4(Si0.5Al0.5)48O96(SO4)4((SO3)0.5(CO3)0.5)2)((OH)0.5Cl0.5)2((H2O)0.5(OH)0.5)4			SILICATES
Na19(Ca0.5Mn0.5)6(Ti0.5Nb0.5)3Si26O74Cl(H2O)2	3.39795	-0.632827	SILICATES
NaMnFe2(PO4)3	3.7794	0.197955	PHOSPHATES
Fe3Al2(SiO4)3	3.57933	-0.243026	SILICATES
K(Na0.5)2(Mn0.33Fe0.33Mg0.33)2(Be0.5Al0.5)3Si12O30	3.66784	-0.0813344	SILICATES
PbZn2(Mn0.5Y0.5)(Ti0.5Fe0.5)18O36((OH)0.5O0.5)2	3.56431	-0.231108	OXIDES
Ca(Ce2.5Na0.5)(AlAl2Al)Si2O7Si3O12.0O(OH)2	3.57717	-0.129271	SILICATES
Ca4Mn2Al2(MnMg)(SiO4)2(Si3O10)(VO4)(OH)6	3.58642	-0.0678353	SILICATES
Mg(SO4)(H2O)7	4.25701	1.24492	SULFATES
NaSrKZn(Ti0.5Nb0.5)4(Si4O12)2(O0.5(OH)0.5)4(H2O)7	3.87212	0.452925	SILICATES
BaCa(CO3)2	3.65225	0.340904	CARBONATES
PbTe	1.75189	-3.23799	SULFIDES
Zn2Fe4(SO4)4(C2O4)2(OH)4(H2O)17	4.23153	1.23838	SULFATES
Mg4(PO4)2((OH)0.5O0.5)(F0.5)	3.75636	-0.126898	PHOSPHATES
AlTh(UO2)7(PO4)4O2(OH)5(H2O)15	4.14787	1.06163	PHOSPHATES
Na3K6Ti2Al2Si8O26Cl3	3.21327	-0.858623	SILICATES
KAl(SO4)2(H2O)12	4.21255	1.21795	SULFATES
NaAl(SO4)2(H2O)12	4.22697	1.20542	SULFATES
Al2(SO4)(OH)4(H2O)7	4.20315	1.17532	SULFATES
Al	0.515496	-5.76652	ELEMENTS
K(Mg0.5Fe0.5)Al(Si4O10)(OH)2	3.68885	0.0380809	SILICATES
(Ce0.33REE0.33Ca0.33)9(Al0.5Fe0.5)(SiO4)3Si4O12.0(OH)4(OH)3	3.66504	0.0901986	SILICATES
(Al0.5Mg0.5)Fe4(SO4)6((OH)0.5O0.5)2(H2O)20	4.28888	1.29711	SULFATES
Al2Fe2(SO4)6(H2O)12(H2O)9	4.30164	1.33703	SULFATES
Mg2AlO2(BO3)	3.26099	-0.899193	BORATES
Al3Al6(Si5AlO18)(BO3)3(OH)3O	3.66203	0.0268435	SILICATES
(NH4)3Al(SO4)3	4.27737	1.25805	SULFATES
KNa2Al2Li3Si12O30	3.52938	-0.39295	SILICATES
(CaNa)AlSi2O7	3.33818	-0.716686	SILICATES
K2NaCu5AlO2(AsO4)4	3.4443	-0.331144	PHOSPHATES
CaAl2(CO3)2(OH)4(H2O)4	4.05382	0.923815	CARBONATES
K3Cu3AlO2(SO4)4	3.6904	0.200967	SULFATES
AlTaO4	3.68021	0.0384056	OXIDES
Ca19Al(Al10Mg2)Si18O69(OH)9	3.48294	-0.35622	SILICATES
KAl3(SO4)2(OH)6	3.93825	0.645301	SULFATES
Al2(SO4)3(H2O)12(H2O)5	4.29373	1.3469	SULFATES
ZnAl4(VO3)2(OH)12(H2O)2	3.93462	0.646422	PHOSPHATES
Y(UO2)3(SO4)2O(OH)3(H2O)7(H2O)7	4.22656	1.23509	SULFATES
Fe(OH)2	3.83025	0.39158	OXIDES
CaMn2Mn(Si2O7)O(OH)	3.38663	-0.280524	SILICATES
Fe2O(SO4)2(H2O)7	4.275	1.2689	SULFATES
NaFe(SO4)2(H2O)6	4.20023	1.10791	SULFATES
LiAl(PO4)F	3.87539	0.108164	PHOSPHATES
K1.0(NH8.0)0.5(As0.5Sb0.5)6(Sb0.5As0.5)2S13(H2O)	3.05787	-0.817857	SULFIDES
NaB3O3(OH)4	3.76102	0.356465	BORATES
Mg2Al(AlSiO5)(OH)4	3.67396	-0.0388495	SILICATES
Tl2TeO6	3.72616	0.356896	SULFATES
K2Na2(Al4Si4O16)(H2O)5	3.58405	-0.0873143	SILICATES
Ca3(Be(OH))2Si3O10	3.54076	-0.278302	SILICATES
CuCl2(NH3)2	4.03787	0.710321	HALIDES
(NH4)Al3(SO4)2(OH)6	4.11675	0.956583	SULFATES
(NH4)3B15O20(OH)8(H2O)4	4.00965	0.88519	BORATES
(NH4)Fe3(SO4)2(OH)6	4.17617	1.03814	SULFATES
(NH4)2Mg2(H2O)20V10O28	4.09285	0.92678	OXIDES
(NH4)(AlSi2O6)	3.95009	0.558501	SILICATES
(NH4)2Mg5Fe3Al(SO4)12(H2O)18	4.25626	1.18012	SULFATES
(NH4)5(UO2)4(SO4)4(VO5)(H2O)4	4.20438	1.15675	SULFATES
(NH4)Al2(PO4)2(OH)(H2O)2	4.10226	0.915045	PHOSPHATES
(NH4)2Fe5Fe3Al(SO4)12(H2O)18	4.27015	1.23512	SULFATES
(NH4)2(UO2)2(SO4)O2(H2O)	4.1519	1.07168	SULFATES
CaAl(Al0.5Si0.5)4O8(OH)2(OH)2(H2O)0.5Cl0.5	3.81584	0.315499	SILICATES
Na(AlSi2O6)(H2O)	3.67686	-0.0355614	SILICATES
BaFe3(Si3Fe)O10S(OH)	3.49262	-0.308346	SILICATES
Ca2Fe(PO4)2(H2O)4	3.97228	0.671021	PHOSPHATES
CaFeP2O7	3.8618	0.337686	PHOSPHATES
TiO2	3.62212	-0.182284	OXIDES
Na6(Ca0.5Na0.5)(Mg0.5Fe0.5)3Al(AsO4)6	3.40949	-0.629394	PHOSPHATES
CeSr(CO3)2(OH)(H2O)	3.91547	0.781569	CARBONATES
LaSr(CO3)2(OH)(H2O)	3.90726	0.759677	CARBONATES
Al2SiO5	3.57098	-0.211109	SILICATES
Na2Ca(UO2)(CO3)3(H2O)5.5	3.94877	0.701277	CARBONATES
AgPbSb3S6	2.53262	-1.87516	SULFIDES
AgPbSb3S6	2.53262	-1.87516	SULFIDES
Ca3Fe2(SiO4)3	3.479	-0.403908	SILICATES
CuHgAg7Pb7Sb24S48	2.5423	-1.85631	SULFIDES
BaFe2(Si2O7)	3.46101	-0.350515	SILICATES
FeCrP	1.52299	-4.16862	ELEMENTS
Na12(K0.33Sr0.33Ce0.33)3Ca6Mn3Zr3Nb(Si25O73)(O0.33(H2O)0.33(OH)0.33)5	3.42977	-0.49006	SILICATES
RuAs2	1.99511	-2.4678	SULFIDES
PbCuTeO5(H2O)	3.93513	0.612976	SULFATES
Fe2TeO6	3.94136	0.462852	SULFATES
KCdCu5(AsO4)4As(OH)2O2(H2O)2	3.86247	0.490051	PHOSPHATES
NaFe5(PO4)4(OH)4(H2O)4	4.0435	0.736477	PHOSPHATES
CaMgAl2(PO4)2(OH)4(H2O)7	4.06391	0.857758	PHOSPHATES
Cu2AgPbBiS4	2.13438	-2.58858	SULFIDES
Fe4O3(AsO4)2	3.86649	0.324756	PHOSPHATES
Pb(SO4)	4.13703	0.969896	SULFATES
Ca(SO4)	3.97472	0.630224	SULFATES
KMg(SO4)Cl	3.61529	-0.138731	SULFATES
Cu7S4	1.97923	-2.89775	SULFIDES
Ca(Fe0.5Mg0.5)(CO3)2	3.78245	0.371202	CARBONATES
NiAl4(VO3)2(OH)12(H2O)2	3.94371	0.656582	PHOSPHATES
Ni3(AsO4)2(H2O)8	4.14534	1.07117	PHOSPHATES
KFe3(AlSi3O10)(OH)2	3.54422	-0.221341	SILICATES
As2S3	2.95193	-1.00362	SULFIDES
Ca(Al2Si2O8)	3.53027	-0.288463	SILICATES
VO(SO4)(H2O)5	4.27922	1.31029	SULFATES
MnV2O6(H2O)4	3.99092	0.807195	OXIDES
CaCl2(H2O)6	4.19294	1.11787	HALIDES
AlWO3(OH)3	4.03377	0.755389	SULFATES
Cu(OH)Cl(H2O)3	4.17334	1.08533	HALIDES
Mg2Mg5Si8O22(OH)2	3.68815	-0.177541	SILICATES
Mg3Si2O5(OH)4	3.76319	0.0510323	SILICATES
Sb2Se3	2.62462	-1.72967	SULFIDES
Sb	1.92949	-3.13695	ELEMENTS
KNa3Cu2(C2O4)4	3.57982	0.0857494	ORGANIC
Cu3(SO4)(OH)4	3.9734	0.691698	SULFATES
Na2Ca(SO4)2(H2O)1.5	3.80793	0.262527	SULFATES
AuPb2	1.61904	-3.84838	ELEMENTS
Ce4FeTi6O18(OH)2	3.50094	-0.231676	OXIDES
Cu9Si10O29(H2O)11	3.96042	0.613974	SILICATES
NaMg(PO4)(H2O)9	4.11758	0.963153	PHOSPHATES
K3Na(SO4)2	3.19739	-0.663518	SULFATES
MnAl2(SO4)4(H2O)22	4.27468	1.32466	SULFATES
Co(SO4)(H2O)4	4.27224	1.28422	SULFATES
(FeFe2)(Fe2Sb4)O12S	3.54971	-0.254612	OXIDES
(H3O)8(Na0.33K0.33Sr0.33)5Ca6Zr3Si26O66(OH)9Cl	3.87632	0.42787	SILICATES
BaCa6(SiO4)(VO4)(VO4)2F	3.12507	-0.967138	PHOSPHATES
Ca(CO3)	3.69443	0.282731	CARBONATES
ZnMn12Fe2(AsO3)(AsO4)2(OH)23	3.67519	0.341991	PHOSPHATES
Ag3Sb2(Bi0.5Sb0.5)S6	2.42579	-2.16438	SULFIDES
Al2(SO4)(PO4)F(H2O)9	4.28777	1.28123	PHOSPHATES
(K0.5)(Ca0.5Na0.5)2USi8O20	3.7192	0.0394068	SILICATES
Pb3AlF9(H2O)	5.09538	2.05049	HALIDES
Ba2Ca18(SiO4)6(PO4)3(CO3)F3O	3.41671	-0.461006	PHOSPHATES
K2(SO4)	3.14795	-0.620558	SULFATES
H2K(PO4)	3.76605	0.396921	PHOSPHATES
(Na5Ca)Ca6Ba(PO4)6F3	3.47864	-0.478587	PHOSPHATES
Ag6CuBiS4	1.95552	-3.1671	SULFIDES
Pb17Sb15S35Cl9	2.74782	-1.51056	SULFIDES
Ca2(PO3(OH))(SO4)(H2O)4	4.10669	0.95638	PHOSPHATES
Mn4Al4(AlMg)(AsO4)(SiO4)2(Si3O10)(OH)6	3.65177	0.0741653	SILICATES
Mn4Al4(AlMg)(VO4)(SiO4)2(Si3O10)(OH)6	3.61579	0.0067113	SILICATES
NaNa2(Fe4Fe)Si8O22(OH)2	3.59538	-0.261394	SILICATES
Mn7(VO4)2(OH)8	3.49039	0.0458729	PHOSPHATES
Ag1.5Pb22As33.5S72	2.66031	-1.53413	SULFIDES
Ag3Pb26As35S80	2.63336	-1.58853	SULFIDES
AgFe3(SO4)2(OH)6	4.09084	0.840389	SULFATES
Ag3.5Pb33As51.5S112	2.66308	-1.53294	SULFIDES
Ag16As2S11	2.13479	-2.86795	SULFIDES
Ag(Fe0.5Ni0.5)8S8	2.21303	-2.5068	SULFIDES
Ag16Sb2S11	2.09943	-2.94515	SULFIDES
AgFe2S3	2.23261	-2.60094	SULFIDES
Ag6(Cu4Zn2)As4S13	2.31987	-2.30097	SULFIDES
Ag6(Cu4Fe2)Sb4S13	2.257	-2.49997	SULFIDES
Ag6(Cu4Hg2)Sb4S13	2.31444	-2.38089	SULFIDES
Ag6(Cu4Zn2)Sb4S13	2.24917	-2.45537	SULFIDES
(NH4)7Bi3Cl16	4.25114	1.05245	SULFATES
GeO2	3.96152	0.604084	OXIDES
Ag8GeS6	2.11912	-2.88383	SULFIDES
Cu2Mg(AsO4)(OH)3	3.80106	0.276801	PHOSPHATES
BaCa12(SiO4)4(PO4)2F2O	3.38761	-0.540682	PHOSPHATES
NaCe2(CO3)2F(CO3)0.5F	4.03582	0.765708	CARBONATES
NaLa2(CO3)2F(CO3)0.5F	4.0194	0.721924	CARBONATES
Na2MgB12.0O16.0(OH)8.0(H2O)4	3.84382	0.523206	BORATES
(Mg0.5Fe0.5)Ti2O5	3.4732	-0.513392	OXIDES
Mn26As6(OH)4O14As12.0O36.0(CO3)	3.37256	-0.16372	OXIDES
Na6K5MnMn14(Si9O22)4(OH)10(H2O)4	3.61187	-0.0148689	SILICATES
Ca4Ce(AsO4)4(H2O)	3.75042	0.250775	PHOSPHATES
BaCa2(Al6Si9)O30(H2O)2	3.69528	0.0615224	SILICATES
CaZr(Si6O15)(H2O)2	3.95416	0.53299	SILICATES
CaMg(Ce7Y3)Ca5(SiO4)3(Si3B3O18)(AsO4)(BO3)F11	3.84729	0.261457	SILICATES
BaNa3(NaCa)Fe13Al(PO4)11(PO3(OH))(OH)2	3.68048	-0.0338003	PHOSPHATES
(KNa)Fe(CaNa2)Fe13Al(PO4)11(PO3(OH))(OH)2	3.69005	-0.0140945	PHOSPHATES
KNa3(CaNa2)Fe13Al(PO4)11(PO3(OH))(OH)2	3.62836	-0.144186	PHOSPHATES
PbFe(CaNa2)Fe13Al(PO4)11(PO3(OH))(OH)2	3.76057	0.116979	PHOSPHATES
SrFe(CaNa2)Fe13Al(PO4)11(PO3(OH))(OH)2	3.7462	0.0948	PHOSPHATES
NaTi(AsO4)O	3.56256	-0.313108	PHOSPHATES
Pb2(Fe0.5Zn0.5)(AsO4)2((OH)0.5(H2O)0.5)	3.86872	0.482488	PHOSPHATES
PbZn(AsO4)(OH)	3.7766	0.36441	PHOSPHATES
As	2.44212	-2.01752	ELEMENTS
NaCaMnMn2(AsO4)3	3.45088	-0.213228	PHOSPHATES
Ca2Fe3O2(AsO4)3(H2O)3	3.91216	0.517625	PHOSPHATES
Pb12(As3.2Sb2.8)S21	2.42482	-1.9608	SULFIDES
Mn6AsSi5O18(OH)	3.55804	0.0163344	SILICATES
Mn5(AsO4)2(OH)4	3.58678	0.214148	PHOSPHATES
CaAl3(AsO4)(AsO3(OH))(OH)6	3.55488	-0.132617	PHOSPHATES
CeAl3(AsO4)2(OH)6	3.91087	0.583087	PHOSPHATES
LaAl3(AsO4)2(OH)6	3.90614	0.570457	PHOSPHATES
BaAl3(AsO4)(AsO3(OH))(OH)6	3.53016	-0.0985173	PHOSPHATES
SrAl3(AsO4)(AsO3(OH))(OH)6	3.54284	-0.119783	PHOSPHATES
Ni18Bi3AsS16	2.20705	-2.33911	SULFIDES
Zn3(AsO4)2(H2O)4	4.02203	0.85455	PHOSPHATES
As	2.44212	-2.01752	ELEMENTS
As2O3	4.05362	0.794427	OXIDES
Pd8As3	1.8258	-2.55808	SULFIDES
FeAsS	2.28119	-2.43205	SULFIDES
Ni18Sb3AsS16	2.25956	-2.27066	SULFIDES
U(UO2)3(AsO4)2(OH)6(H2O)4	4.14745	1.07377	PHOSPHATES
Cu2Zn(AsO4)(OH)3(H2O)2	3.9649	0.723228	PHOSPHATES
Mg2(AsO4)F	3.95763	0.144412	PHOSPHATES
Ag17.6Pb12.8Sb38.1As11.5S96	2.57696	-1.7911	SULFIDES
Pb2Cu(AsO4)(SO4)(OH)	3.93631	0.602465	PHOSPHATES
NaMg4(AsO4)3	3.58153	-0.381386	PHOSPHATES
Al(UO2)2(AsO4)2F(H2O)20	4.2622	1.28797	PHOSPHATES
Ca(UO2)4(AsO4)2(OH)4(H2O)6	4.09335	0.971173	PHOSPHATES
AgHg2TlAs2S6	2.49686	-1.88319	SULFIDES
Na18Cu12FeO8(AsO4)8Cl5	3.13541	-1.16992	PHOSPHATES
CuFe2(AsO4)2(OH)2(H2O)4	4.10526	0.928178	PHOSPHATES
Mg2(CO3)(OH)2(H2O)3	4.03633	0.777945	CARBONATES
PbAlF3(OH)2	4.58401	1.39858	HALIDES
Hg4Al(PO4)1.74(OH)1.78	3.75186	0.177262	PHOSPHATES
Ni3(PO4)2(H2O)8	4.16009	1.08697	PHOSPHATES
Cu4Pb2(SO4)(OH)4Cl6(H2O)2	4.00785	0.64301	SULFATES
Ca3TiAs6Be2Si2O20	3.66179	-0.0244079	OXIDES
Mn(O0.5(OH)0.5)2(Co0.25Ni0.25Mg0.25Ca0.25)(OH)2(H2O)	3.84237	0.564173	OXIDES
Pb3Bi3S9	2.43166	-1.90324	SULFIDES
HCu4Pb4Si4O12(H(CO3))4(OH)4Cl	3.93767	0.637257	SILICATES
K5Na5Y12Si28O70(OH)2(CO3)8(H2O)8	3.76934	0.246665	SILICATES
Zn(OH)2	3.80753	0.520914	OXIDES
Fe2(SiO4)	3.51831	-0.389538	SILICATES
Pb7SiO8Cl2	3.36532	-0.513841	HALIDES
MnNdAl2Fe(Si2O7)(SiO4)O2	3.56174	-0.144382	SILICATES
(Fe0.5Fe0.5)3Nb4Th(Nb0.5Fe0.5)12O42(H2O)6.0((OH)12)0.5	3.9671	0.633721	OXIDES
NaMg3(Si3Al)O10(OH)2	3.52529	-0.448194	SILICATES
Pb(UO2)4(BiO)3(AsO4)2(OH)7(H2O)4	4.03564	0.863718	PHOSPHATES
Cu2Ce2(UO2)(CO3)5(OH)2(H2O)1.5	4.01348	0.9202	CARBONATES
K2NaFe7Ti2(Si4O12)2O2(OH)4F	3.61531	-0.155231	SILICATES
Cu2Cl(OH)3	3.86481	0.436936	HALIDES
Bi2O(AsO4)(OH)	3.96314	0.677429	PHOSPHATES
Y4Si3O8(OH)8	3.86731	0.460707	SILICATES
Ca2Fe3Mg2Be4(PO4)6(OH)4(H2O)6	3.93022	0.494211	PHOSPHATES
Cu5Se4	2.05534	-2.77753	SULFIDES
Pd2(As0.75Hg0.25)	1.83552	-2.6136	SULFIDES
Cu6FeBiO4(SO4)5KCl	3.93994	0.569785	SULFATES
Pd3Sn	1.49185	-3.18911	ELEMENTS
CaMnAl4(H(SiO4))(PO4)3(OH)4	3.83636	0.393016	PHOSPHATES
Ca3Cu2Al2(AsO4)4(OH)4(H2O)2	3.8378	0.413774	PHOSPHATES
CuAl(SO4)2Cl(H2O)14	4.2801	1.31315	SULFATES
MnTl2As2S5	2.17267	-2.17709	SULFIDES
Al2(PO4)(OH)3	3.9477	0.598546	PHOSPHATES
(Ca0.33Mg0.33Fe0.33)2Si2O6	3.5884	-0.28288	SILICATES
FeCu(AsO4)O	3.80259	0.25131	PHOSPHATES
(Zn0.5Cu0.5)5(CO3)2(OH)6	3.86171	0.600467	CARBONATES
Cu3Au	1.62689	-3.89647	ELEMENTS
Au6Hg5	2.42115	-2.82204	ELEMENTS
HgHgOI	3.21489	-1.02554	HALIDES
MnMn3O7(H2O)3	3.75202	0.521749	OXIDES
AuSb2	2.22633	-2.92023	SULFIDES
CaZn(AsO4)(OH)	3.66839	0.137962	PHOSPHATES
Ca(UO2)2(PO4)2(H2O)11	4.18153	1.13525	PHOSPHATES
(Na0.5Cs0.5)(Be2Li)Al2(Si6O18)	3.56091	-0.3113	SILICATES
K2Cu5Cl8(OH)4(H2O)2	3.73755	0.144415	HALIDES
Cu5O2(VO4)2CuCl2	3.52329	-0.284211	PHOSPHATES
Tl2O3	3.13327	-0.569661	OXIDES
KBF4	4.95611	1.85152	HALIDES
Ni3Fe	1.31757	-4.13831	ELEMENTS
Na14Cu7(AsO4)8F2Cl2	3.30044	-0.881677	PHOSPHATES
Ca4Fe2Al4B2Si8O30(OH)2	3.61007	-0.110222	SILICATES
Ca4Mg2Al4B2Si8O30(OH)2	3.59638	-0.164411	SILICATES
Ca4Mn2Al4B2Si8O30(OH)2	3.57271	-0.121	SILICATES
Mg2(Ti0.5Mg0.5)0.5Fe0.5O2(BO3)	3.30288	-0.87516	BORATES
Cu3(CO3)2(OH)2	3.9056	0.651433	CARBONATES
Cu3(AsO4)2(H2O)8	4.13256	1.03072	PHOSPHATES
BaBe(PO4)F	3.93146	0.441443	PHOSPHATES
Ca2FeFeSi5O14(OH)	3.70425	0.0111735	SILICATES
Pb2Bi2(S0.5Se0.5)3	2.01937	-2.67786	SULFIDES
Pb2AlTeO6Cl	3.73347	0.140414	SULFATES
Y2Mn4Al(Si2B7BeO24)	3.45502	-0.157141	SILICATES
NaNaMg(MgFe)(AsO4)3	3.5534	-0.384911	PHOSPHATES
ZrO2	3.58425	-0.0488966	OXIDES
TiP	1.66266	-3.80517	ELEMENTS
Ba2Fe4Ti2(Si2O7)2O2(OH)2F2	3.73636	0.079824	SILICATES
Ca6Zr2(Si2O7)2O4	3.37178	-0.544477	SILICATES
KMnO4	3.28813	-0.318656	OXIDES
Al5Sb3O14(OH)2	3.77688	0.232008	OXIDES
(Zn0.25Fe0.25Al0.25Mg0.25)6(Si0.5Al0.5)4O10(OH)8	3.70314	0.101027	SILICATES
Na2Ba2YCe(CO3)6(H2O)3	3.80827	0.541115	CARBONATES
Pb2Cu4Te2O10(OH)2(SO4)(H2O)	3.93209	0.592346	SULFATES
Na2Mg5(PO4)4(H2O)7	3.8879	0.364925	PHOSPHATES
Bi6Te2S3	2.03927	-2.62731	SULFIDES
Mg21Si8O27(OH)20	3.64156	-0.22449	SILICATES
KLi2VSi4O12	3.44755	-0.499984	SILICATES
Bi2O(SO4)2	4.25107	1.1814	SULFATES
LiBaMg2Al3(Si2O6)2(OH)8	3.69164	0.0487876	SILICATES
Ag5Cu9HgS8	1.99323	-2.98898	SULFIDES
(Na0.5K0.5)6Ca2(Si6Al6O24)Cl2(CO3)	3.26721	-0.759599	SILICATES
Cu(TeO3)	3.81966	0.338803	OXIDES
Cu(Se0.5Te0.5)2	2.26748	-2.36822	SULFIDES
FeMo2O6(OH)3(H2O)	4.10154	0.928985	OXIDES
Na2BaAl4Si4O16	3.36803	-0.60172	SILICATES
CuB(OH)4Cl	4.02621	0.809982	BORATES
(Na0.5K0.5)0.7V0.5V5.3O15	3.7336	0.159058	OXIDES
(Ca0.33K0.33Na0.33)(Mn0.5Fe0.5)10(Si0.5Al0.5)16O38(OH)8(H2O)	3.63086	0.011664	SILICATES
Ba4(Ti0.33Nb0.33W0.33)8O16(SiO3)4Cl	3.61205	-0.0193291	SILICATES
(Ca0.2Cu0.2Na0.2Fe0.2Al0.2)12Al2(AsO4)8((OH)0.5Cl0.5)(H2O)	3.61052	-0.10568	PHOSPHATES
(Ca0.2Cu0.2Na0.2Fe0.2Al0.2)12Fe2(AsO4)8((OH)0.5Cl0.5)(H2O)	3.63083	-0.0777965	PHOSPHATES
(NH4)2SiF6	5.04152	2.2114	HALIDES
KLi3Ca7Ti2(SiO3)12F2	3.53297	-0.369774	SILICATES
(NH4)BF4	5.08446	2.30287	HALIDES
FeFe2(PO4)2(OH)2	3.98965	0.585751	PHOSPHATES
Na7Al(H(CO3))2(CO3)2F4	3.50693	-0.5586	CARBONATES
Al0.6(V0.5V0.5)8O20(H2O)9	4.03301	0.808589	OXIDES
(Mg0.5Fe0.5)3(PO4)2(H2O)8	4.12263	0.939798	PHOSPHATES
Ag3Pb10(Sb8As11)S40	2.61194	-1.66458	SULFIDES
BaFe12O19	3.44906	-0.458895	OXIDES
Na(Na0.33Sr0.33Ce0.33)2Ba(PO4)2	3.27039	-0.654666	PHOSPHATES
Ba4Fe2Ti2O2(SiO3)8(H2O)	3.62998	0.000280628	SILICATES
BaTiO3	3.12345	-0.772653	OXIDES
Ba0.5Al4(AsO4)3(OH)4(H2O)4	4.01198	0.777067	PHOSPHATES
Ba0.5Fe4(AsO4)3(OH)4(H2O)5	4.08855	0.898735	PHOSPHATES
Ba(VO)2(PO4)2(H2O)4	4.04714	0.867892	PHOSPHATES
Cu4BrF(OH)6	3.94189	0.544707	HALIDES
Na2V6O16(H2O)3	3.76554	0.217807	OXIDES
Cu2(Cd0.5Fe0.5)GeS4	2.27952	-2.29084	SULFIDES
Na2(Si7Al2)O18(H2O)6	3.90876	0.458415	SILICATES
(Fe0.5Ni0.5)2P	1.73714	-3.51458	ELEMENTS
(NaCa)(Mg3Al2)(Si7Al)O22(OH)2	3.6038	-0.242349	SILICATES
Cu9Al(H(SiO4))2(SO4)(HAsO4)0.5(OH)12(H2O)8	4.0124	0.785886	SULFATES
Na1.5Y0.5CaSi3O9H	3.47614	-0.450656	SILICATES
Pb4(CO3)Cl6(H2O)	3.94062	0.465601	HALIDES
PbFeGe(Ge2O7)(OH)2(H2O)	3.88764	0.514438	SILICATES
K6Fe20S26S	1.99562	-2.86686	SULFIDES
Mn6(Nb0.5)2(SiO4)2(O0.5(OH)0.5)6	3.40866	-0.141798	SILICATES
BaBe2Si2O7	3.50526	-0.318449	SILICATES
Pb8Mn(Si2O7)3	3.53663	-0.178663	SILICATES
Ba(SO4)	3.90443	0.72718	SULFATES
BaCa(CO3)2	3.65225	0.340904	CARBONATES
(BaK)Ti2Na3Ti(Si2O7)2O2(OH)2	3.36475	-0.600635	SILICATES
Ca(SO4)(H2O)0.5	4.04069	0.786831	SULFATES
Fe(UO2)2(PO4)2(H2O)10	4.19634	1.15189	PHOSPHATES
SrV3O7(H2O)4	3.88342	0.570592	OXIDES
Ce(CO3)F	4.29295	1.2869	CARBONATES
La(CO3)F	4.27243	1.23217	CARBONATES
Nd(CO3)F	4.3091	1.30084	CARBONATES
Y(CO3)F	4.3176	1.20915	CARBONATES
CaZn2(Zn0.5Cu0.5)6(PO4)4P3O9.0(OH)3(H2O)12	4.07159	0.900023	PHOSPHATES
Ca2Y2(H2O)2Ti(Si2O7)2(OH)2(H2O)2	3.85329	0.413068	SILICATES
BaTi2Fe8Fe2O19	3.41786	-0.517272	OXIDES
Na2BaTi2O2(Si2O6)2	3.47129	-0.447322	SILICATES
BaTi6(V0.5Cr0.5)8(Si2O7)O22	3.5074	-0.342911	SILICATES
Pb12As16S36	2.65315	-1.53792	SULFIDES
Pb3As4S9	2.65315	-1.53792	SULFIDES
Ba0.5(UO2)3O8Mo2(OH)3(H2O)3	4.04073	0.88937	SULFATES
Ag3Sb3S6	2.45351	-2.12825	SULFIDES
Ba(UO2)2(OH)6(H2O)1.5	3.98496	0.846432	OXIDES
Ca4Be2.5Al1.5Si9O25.5(OH)2.5	3.67954	-0.0342741	SILICATES
Ba2V2O2Si4O12	3.63234	0.0277707	SILICATES
Al(OH)3	3.9397	0.656677	OXIDES
Cu3PbO(AsO3(OH))2(OH)2	3.81842	0.389016	PHOSPHATES
Mg2(UO2)(CO3)3(H2O)18	4.21792	1.2229	CARBONATES
K2Mg(CO3)2(H2O)4	3.80355	0.513667	CARBONATES
Ca8S5(S2O3)(OH)12(H2O)20	3.97359	0.77867	SULFIDES
BaZrSi3O9	3.71161	0.146277	SILICATES
Be3(Sc0.33Fe0.33Mg0.33)2Si6O18Na0.32(H2O)	3.78049	0.0812292	SILICATES
Be2(AsO4)(OH)(H2O)4	4.11332	0.931199	PHOSPHATES
Ca2Al(PO4)2(OH)	3.73861	0.163682	PHOSPHATES
Pb(Fe2Cu)(SO4)2(OH)6	4.08458	0.870239	SULFATES
Pb(Fe2Zn)(SO4)2(OH)6	4.07562	0.872627	SULFATES
Zn7Cu(OH)13SiO(OH)3(SO4)	3.90134	0.644488	SULFATES
Ca2V6Al6O20	3.22352	-0.785108	OXIDES
Ca(UO2)6O4(OH)6(H2O)8	4.0606	0.934324	OXIDES
Ca2Mn4Fe2(PO4)6(H2O)2	3.81591	0.413199	PHOSPHATES
CaFe3(PO4)3O	3.90909	0.405083	PHOSPHATES
(Ta0.5Nb0.5)(BO4)	3.85499	0.50255	BORATES
Be(OH)2	3.88335	0.43006	OXIDES
U(SO4)2(H2O)4	4.31609	1.37884	SULFATES
(Na0.5Ca0.5)0.3Al2(Si0.5Al0.5)4O10(OH)2(H2O)	3.77978	0.240071	SILICATES
Na7(UO2)(SO4)4(SO3(OH))(H2O)3	3.79051	0.2002	SULFATES
Cu7Hg6	1.55842	-3.83927	ELEMENTS
Ba3Nb6(Si2O7)2O12	3.70043	0.197435	SILICATES
(K0.33Ba0.33Sr0.33)2Sr2Ca2(Ca0.5Na0.5)4(Si0.5Al0.5)36O72(H2O)30	3.83971	0.407244	SILICATES
Cu2Se	1.8488	-3.17473	SULFIDES
Cu3(IO3)6(H2O)2	4.39083	1.25722	OXIDES
Cu(OH)Cl	3.87813	0.347486	HALIDES
CuZn(SO4)2(H2O)10	4.26116	1.29582	SULFATES
KNa(SO4)	3.24683	-0.706478	SULFATES
KZn(SO4)Cl	3.64728	0.124992	SULFATES
NaCeSr3(PO4)3F	3.63507	-0.0190137	PHOSPHATES
NaLaSr3(PO4)3F	3.6292	-0.0346508	PHOSPHATES
Ca1.5(Ti0.5Nb0.5)5O12(H2O)9	3.9833	0.730419	OXIDES
Mn7Si6O15(OH)8	3.66306	0.226612	SILICATES
SrFe3(PO4)(PO3(OH))(OH)6	3.6793	0.0578877	PHOSPHATES
Pb4MnSb6S14	2.4735	-1.87072	SULFIDES
FeFe2(AsO4)2(OH)2(H2O)4	4.10114	0.90802	PHOSPHATES
BaTiSi3O9	3.71973	0.117694	SILICATES
Ag3Bi7S12	2.37522	-2.09645	SULFIDES
Ag15Cu(Sb0.5As0.5)2S7Te4	2.00338	-3.11766	SULFIDES
Ba2FeSi2O7	3.33711	-0.436726	SILICATES
Ba6Ca6Mg(CO3)13	3.6662	0.338786	CARBONATES
Ca6Cr2(SO4)3(OH)12(H2O)26	4.13738	1.05337	SULFATES
KTiMn2Fe2(PO4)4OF(H2O)15	4.12485	1.01064	PHOSPHATES
Fe6(PO4)4O(OH)4(H2O)6	4.11807	0.9061	PHOSPHATES
Be2(BO3)(OH)(H2O)	3.79836	0.303717	BORATES
V2TiO5	3.44203	-0.415014	OXIDES
KTi2Li3Si12O30	3.68839	-0.0831049	SILICATES
Ca2Ba4(UO2)9O6(PO4)6(H2O)16	3.99748	0.81228	PHOSPHATES
CaBe(AsO4)(OH)	3.71051	0.0874871	PHOSPHATES
Al(PO4)	3.95704	0.530726	PHOSPHATES
MnMn2(PO4)2(OH)2(H2O)4	4.0156	0.898065	PHOSPHATES
Fe(OH)3	4.02458	0.773189	OXIDES
TlAs5S8	2.76331	-1.29549	SULFIDES
Pb12(As10Sb6)S36	2.60509	-1.64287	SULFIDES
SnS2	2.58899	-1.7098	SULFIDES
Cu3Ag2Pb3Bi7S16	2.28595	-2.23866	SULFIDES
(Fe0.33Fe0.33Al0.33)3(Si0.5Al0.5)2O5(OH)4	3.7197	0.132644	SILICATES
FeSb2S4	2.59084	-1.7908	SULFIDES
Li2CaAl4(PO4)4(OH)4	3.74757	0.134298	PHOSPHATES
Be4Si2O7(OH)2	3.71953	-0.0261269	SILICATES
Be3Al2Si6O18	3.75317	0.0423332	SILICATES
Be3(SiO4)(OH)2(H2O)	3.83264	0.269874	SILICATES
NaBe(PO4)	3.48715	-0.536476	PHOSPHATES
Cu1.88Se	1.87462	-3.12508	SULFIDES
(NaCa2)Mg2(AsO4)3	3.51198	-0.396702	PHOSPHATES
(NH4)2(UO2)(SO4)2(H2O)2	4.28092	1.30065	SULFATES
Na6Ti4(Si2O7)2P1.5O4.5(OH)1.5P0.5O1.0(OH)1.0O2((OH)0.5F0.5)O0.5	3.54606	-0.380589	SILICATES
(Cu0.5Fe0.5)21Pb2S15	1.99926	-2.94224	SULFIDES
Ca2(H2O)17Ca(H2O)6Mo8As2Fe3O36(OH)	4.12102	0.997456	PHOSPHATES
Ca2(H2O)17Mg(H2O)6Mo8As2Fe3O36(OH)	4.12667	0.998702	PHOSPHATES
Fe2(H2O)15(OH)2Fe(H2O)6Mo8As2Fe3O37	4.15335	1.04317	PHOSPHATES
Na2(H2O)17Ca(H2O)6Mo8As2Fe3O34(OH)3	4.11358	0.971975	PHOSPHATES
Na2(H2O)16Na(H2O)6Mo8As2Fe3O33(OH)4	4.10521	0.948472	PHOSPHATES
Al6(AsO4)3(OH)9(H2O)5(H2O)11	4.13518	1.03797	PHOSPHATES
Na6Ca2(Al6Si6O24)Cl4	3.28198	-0.899195	SILICATES
PbFe3(AsO4)(SO4)(OH)6	4.0473	0.782761	PHOSPHATES
MnMn2(PO4)2	3.59664	0.167379	PHOSPHATES
CaMn2(PO4)2	3.59231	0.0654352	PHOSPHATES
CaBi2O2(CO3)2	3.82186	0.517287	CARBONATES
(Au0.5Ag0.5)4Cu(Te0.5Pb0.5)	1.87049	-3.66988	SULFIDES
(Na0.33Ca0.33K0.33)8(Si6Al6O24)(SO4)2(OH)0.5(H2O)	3.45054	-0.390153	SILICATES
Tl2SbS2	1.75911	-2.92956	SULFIDES
Ba2(TiV)(As2O5)2OF	3.69511	0.168406	OXIDES
Zn(SO4)(H2O)6	4.26173	1.31179	SULFATES
KNa2Mg2(H2O)25H2PV12O40(VO)2	4.01389	0.765523	PHOSPHATES
Ca2Al2SiO6(OH)2	3.45512	-0.349693	SILICATES
AgPb2F2Cl3	4.19742	0.471995	HALIDES
Co(SO4)(H2O)7	4.28301	1.32724	SULFATES
Sb2MoO6	3.9571	0.585344	OXIDES
BaSi2O5(H2O)4	4.03557	0.865835	SILICATES
Y8(UO2)16O8(CO3)16(OH)8(H2O)39	4.12988	1.08794	CARBONATES
LiAlSi2O6(H2O)	3.69424	-0.0121813	SILICATES
PbAu3Cu2Te2	2.11342	-3.07699	SULFIDES
FeFe2(SO4)4(H2O)22	4.29937	1.34625	SULFATES
Ba(UO2)6O4(OH)6(H2O)8	4.05345	0.944184	OXIDES
Ag7AsS6	2.23567	-2.64489	SULFIDES
Sb5Nb3WO18	3.91211	0.488754	OXIDES
NaMgFe5(PO4)4(OH)6(H2O)2	3.97679	0.575404	PHOSPHATES
Pb2Sb2O7	3.79925	0.304651	OXIDES
(NH4)H2(PO4)	4.2697	1.25792	PHOSPHATES
Ce2Fe(Si2O7)(CO3)	3.71461	0.221429	SILICATES
La2Fe(CO3)(Si2O7)	3.69923	0.180381	SILICATES
Cd2Cu2(PO4)2(SO4)(H2O)5	4.088	0.929085	PHOSPHATES
Na2B5O8(OH)(H2O)	3.55706	-0.0532849	BORATES
(Na0.33Ca0.33K0.33)0.6(Mn0.5Mn0.5)2O4(H2O)1.5	3.59474	0.200426	OXIDES
Ca18(SiO3)8.5(CO3)8.5(SO4)(H2O)15	3.83701	0.454958	SULFATES
MgCl2(H2O)6	4.22605	1.12516	HALIDES
Bi2O3	3.58251	-0.000145428	OXIDES
BiOCl	3.88495	0.322329	HALIDES
Bi	1.26435	-4.00395	ELEMENTS
Bi2S3	2.48082	-1.79819	SULFIDES
Bi2O2(CO3)	3.90151	0.663885	CARBONATES
BiNbO4	3.75527	0.286085	OXIDES
Fe2Bi(SiO4)2(OH)	3.82148	0.259921	SILICATES
Ni9Bi2S8	2.17605	-2.39138	SULFIDES
(Bi0.33Fe0.33)2Sb2O7	4.00402	0.629776	ANTIMONATES
BiTaO4	3.80502	0.332167	OXIDES
Ca3(SbSn)(AlO4)3	3.31645	-0.629174	OXIDES
CaLiAl2(Si2BeAl)O10(OH)2	3.45981	-0.43963	SILICATES
Fe2O3	3.52064	-0.378941	OXIDES
Mn2O3	3.11716	-0.495341	OXIDES
BaMn2Al2(PO4)3(OH)3	3.75379	0.354365	PHOSPHATES
Fe2Te3O9.0	3.98761	0.591374	OXIDES
(UO2)(CO3)(H2O)	4.16052	1.16159	CARBONATES
Sb3Mn9Mn35(BO3)16O32	3.13204	-0.503679	BORATES
Ca2Cu5(Bi0.5Cu0.5)(PO4)4((H2O)0.33(OH)0.33Cl0.33)13	4.03915	0.735678	PHOSPHATES
Pb8O5(OH)2Cl4	3.47048	-0.322465	HALIDES
Na2Mg(SO4)2(H2O)4	3.98473	0.613874	SULFATES
Cu2V2O7	3.60365	-0.0754306	PHOSPHATES
Cu6(IO3)(OH)10Cl	3.93794	0.591372	OXIDES
Na7(UO2)(SO4)4Cl(H2O)2	3.65475	-0.109806	SULFATES
K4Mg2(V2V8O28)(H2O)14	3.82265	0.441574	OXIDES
NaAl(UO2)2(SO4)4(H2O)18	4.25015	1.25349	SULFATES
Na2Mn5FeAl(PO4)6	3.61812	0.0226345	PHOSPHATES
Na(UO2)8O3(OH)11(H2O)10	4.07088	0.945221	OXIDES
Mg3(PO4)2(H2O)8	4.10765	0.880482	PHOSPHATES
VO(SO4)(H2O)3	4.26972	1.27167	SULFATES
Cu5Cl2(OH)8(H2O)2	3.95396	0.651272	HALIDES
Pb4(Al3Cu)(Si4O12)(S0.5Si0.5O4)(OH)7Cl(H2O)3	3.89111	0.494445	SILICATES
Na2KBa(Mn0.5Na0.5)8(Nb0.5Ti0.5)4(Si2O7)4O4(OH)4(O0.5F0.5)2	3.4611	-0.370525	SILICATES
(Na0.5Ca0.5)13Sr11(Zr0.33Y0.33Nb0.33)14Si42B6O132(OH)12(H2O)12	3.72232	0.144575	SILICATES
Bi2(TeO3)2(SO4)	4.13804	0.964093	OXIDES
(Au0.33Te0.33Pb0.33)3(Cu0.5Fe0.5)	1.87153	-3.40851	SULFIDES
Na2Sr2Al2(PO4)F9	4.42969	0.837404	HALIDES
Na3Ca8(Si77Al19)O192(H2O)70	4.01606	0.694918	SILICATES
Na2SrBa2Al4F20	5.01034	1.697	HALIDES
AgBiSe2	2.18534	-2.5769	SULFIDES
AlO(OH)	3.66606	0.0892393	OXIDES
Ca4Be3.5Al0.5Si9O24.5(OH)3.5	3.70167	0.00340874	SILICATES
Fe4(PO4)3(SO4)(OH)(H2O)20	4.2467	1.22846	PHOSPHATES
Cu3(N3C2H2)3(OH)Cl2(H2O)6	4.0045	0.822607	ORGANIC
(Al0.5Fe0.5)1.3(V0.33V0.33Fe0.33)8O20(H2O)7.5	3.99831	0.709249	OXIDES
KAg9Pb26Cu24Cl62(OH)48	3.78938	0.165804	HALIDES
Al2(PO4)(OH)34.5(H2O)	4.40999	1.52956	PHOSPHATES
(Na7)(Al6Si6O24)F(H2O)4	3.48366	-0.444613	SILICATES
(K0.5Na0.5)(UO2)(SiO3(OH))(H2O)1.5	3.82058	0.418511	SILICATES
Ni2FeO2(BO3)	3.47073	-0.242657	BORATES
Sc(AsO4)(H2O)2	4.0936	0.88114	PHOSPHATES
Cu(SO4)(H2O)3	4.25158	1.24677	SULFATES
As4S4	2.86696	-1.1726	SULFIDES
Na3Fe(PO4)(CO3)	3.24525	-0.912477	CARBONATES
Cu(SO4)(H2O)7	4.27512	1.32077	SULFATES
Mg3B7O13Cl	3.58917	-0.0894314	BORATES
Al16B6O30(Si2O7)	3.47634	-0.288063	SILICATES
Na2B4O5(OH)4(H2O)8	3.98842	0.786332	BORATES
Ca4MgB4O6(CO3)2(OH)6	3.70057	0.247031	BORATES
Cu3(V0.5As0.5)2O8.0	3.67664	0.0650511	PHOSPHATES
Pd1.1(As0.5Pb0.5)2	1.6822	-3.09147	SULFIDES
Na6(Na)Ba2Ti2Nb2(Si2O7)4(PO4)2O4(OH)2F2	3.75151	0.0518081	SILICATES
CoCo2Se4	2.38267	-2.2487	SULFIDES
Cu5FeS4	2.04228	-2.80935	SULFIDES
LiAl4(Si3B)O10(OH)8	3.79847	0.29341	SILICATES
Ag4.83Fe0.21Pb0.45(Bi0.5Sb0.5)8.84S16	2.43193	-2.06675	SULFIDES
Al9BSi2O19	3.47026	-0.355878	SILICATES
KAl2(Si3B)O10(OH)2	3.66061	0.0653993	SILICATES
Pd3SbTe4	2.0818	-2.40082	SULFIDES
Pd4Cu3Zn	1.38279	-3.55581	ELEMENTS
Ca2(Ca1.5Zr0.5)Na(NaCa)Ti(Si2O7)2(OF)F2	3.56215	-0.402324	SILICATES
TlPb4(Sb7As2)S18	2.55808	-1.73239	SULFIDES
NaFe3(Al4Mg2)(Si6O18)(BO3)3(OH)3O	3.65749	-0.0591456	SILICATES
SiO2CH4	3.84599	0.619016	OXIDES
CaMn6Si3O16(H2O)7	3.80392	0.507685	SILICATES
Cu2Cl(OH)3	3.86481	0.436936	HALIDES
MgFe(SO4)2(OH)(H2O)7	4.25352	1.21329	SULFATES
NiSb2(OH)12(H2O)6	4.24394	1.26112	OXIDES
SrFe(Ti12Cr6)Mg2O36(OH)2	3.49789	-0.431117	OXIDES
Bi6(Mg0.5Co0.5)11Fe14(AsO4)18O12(OH)4(H2O)86	4.1516	1.03924	PHOSPHATES
Pb5Sb4S11	2.45103	-1.93991	SULFIDES
CuCu2(OH)3Cl2	3.75228	0.169814	HALIDES
CuPbSbS3	2.34211	-2.16926	SULFIDES
(MoO2)2O(SO3(OH))2(H2O)4	4.34392	1.40734	SULFATES
(NH4)2Mg(SO4)2(H2O)6	4.26352	1.25304	SULFATES
Rh2S3	2.50333	-1.06059	SULFIDES
PtSnS	2.43055	-2.35296	SULFIDES
Zn(SO4)(H2O)4	4.24746	1.27797	SULFATES
NaMn5Si5O14(OH)(AsO3)(OH)	3.55931	-0.0423534	SILICATES
CrO(OH)	3.7233	0.0734829	OXIDES
Pb2Mn(VO4)2(OH)	3.56457	-0.0182561	PHOSPHATES
NaCuCuCu2(AsO4)3	3.67934	0.0281526	PHOSPHATES
Na3Mg(PO4)(CO3)	3.21682	-1.02502	CARBONATES
PtS	3.05414	-1.29242	SULFIDES
NaCu5(SbTi)O2(AsO4)4As2O6.0(OH)2(H2O)8	4.05407	0.817849	PHOSPHATES
Ca6.15Na0.85REE2.08B24.0O28.0(OH)12.0(O0.5(OH)0.5)12.0(H2O)	3.68798	0.279461	BORATES
C20H34	3.57829	0.484741	ORGANIC
BeAl2(PO4)2(OH)2(H2O)5	4.10842	0.928685	PHOSPHATES
MgSb2(OH)12(H2O)6	4.22957	1.20453	OXIDES
Ca2Mn(AsO4)2(H2O)2	3.78556	0.39056	PHOSPHATES
UTi2O6	3.55521	-0.188721	OXIDES
KSn2(Li3Si12)O30	3.71226	-0.0243164	SILICATES
Mg(AsO3(OH))(H2O)4	4.1706	1.05206	PHOSPHATES
Mn19(AsO3)12Cl2	3.28051	-0.335033	OXIDES
K2Ca(UO2)(CO3)3(H2O)6	3.92514	0.764356	CARBONATES
MnMn6O8(SiO4)	3.20696	-0.4083	SILICATES
NaAl3(PO4)2(OH)4	3.81324	0.294191	PHOSPHATES
Ca7Mg(SiO4)4	3.23888	-0.845859	SILICATES
NiSb	1.65818	-3.50219	SULFIDES
(Bi0.5Pb0.5)2(Fe0.5Fe0.5)O2(OH)(PO4)	3.82467	0.354945	PHOSPHATES
Ca2(CO3)F2	4.12131	0.686976	CARBONATES
Ba(Al2Si6)O16(H2O)5	3.9663	0.634465	SILICATES
Sr(Al2Si6)O16(H2O)5	3.9717	0.625395	SILICATES
Ca3Si3O9	3.46513	-0.412231	SILICATES
Cr3S4	2.20007	-2.68563	SULFIDES
Na2CaMg(PO4)2	3.34675	-0.783918	PHOSPHATES
Ca3B5O6(OH)7Cl2(H2O)8	4.00831	0.829604	BORATES
Zn3(CO3)(OH)4	3.83325	0.592382	CARBONATES
Cu2FeGeS4	2.29549	-2.31503	SULFIDES
CaCe2Cu6(SO4)4(OH)12(H2O)8	4.08312	0.945869	SULFATES
MgSiO3	3.60421	-0.381599	SILICATES
(Ni0.5Al0.5)3(Si0.5Al0.5)2O5(OH)4	3.72162	0.191356	SILICATES
(Na0.33K0.33Ca0.33)0.3(Al0.33Fe0.33Mg0.33)4(Si0.5Al0.5)8O20(OH)4(H2O)3.5	3.87159	0.397771	SILICATES
(Ce0.5Ca0.5)5(SiO4)3(OH)	3.48263	-0.245389	SILICATES
(Y0.5Ca0.5)5(SiO4)3(OH)	3.49944	-0.298402	SILICATES
Pb14Mg9(Si10O28)(BO3)4(CO3)2(OH)12F2	3.7065	0.0658261	SILICATES
NaSbO3	3.4243	-0.615487	OXIDES
Cu4(SO4)(OH)6	3.94501	0.648078	SULFATES
(Ca0.33Th0.33Ce0.33)(PO4)(H2O)	4.04205	0.80658	PHOSPHATES
Cu2HgSe2	2.11539	-2.708	SULFIDES
AgBr	2.99329	-1.75086	HALIDES
BeO	3.25156	-1.04474	OXIDES
(NH4)3PbCl5	4.19063	0.985738	HALIDES
TiO2	3.62212	-0.182284	OXIDES
MnS	1.69638	-2.78481	SULFIDES
MnSi	0.999005	-4.37153	ELEMENTS
Ca2FeAlO5	3.03937	-1.1674	OXIDES
Mg(OH)2	3.75635	0.098958	OXIDES
Ca(IO3)2(H2O)	4.28493	1.08681	OXIDES
Mg6Fe(CO3)(OH)13(H2O)4	3.93679	0.539025	CARBONATES
Cu3(TeO4)(OH)4(H2O)5	4.10761	0.988611	SULFATES
Fe2GeO4	3.47997	-0.393073	SILICATES
Ca(PO3(OH))(H2O)2	4.07627	0.896045	PHOSPHATES
K2Na8Ca(SO4)6	3.40399	-0.554871	SULFATES
NaCa(PO4)	3.29708	-0.794857	PHOSPHATES
(Pb2BiS3)(AuTe2)	2.3297	-2.26953	SULFIDES
(NH4)(AlSi3)O8	3.9679	0.568001	SILICATES
Cu4Tl2Se4	1.75513	-3.14869	SULFIDES
Fe2(AsO4)(SO4)(OH)(H2O)9	4.24928	1.23702	PHOSPHATES
Al6(AsO4)3(OH)9(H2O)4(H2O)2	4.04603	0.840447	PHOSPHATES
Li2(Ca0.5Na0.5)Fe7Ti2(Si4O12)2O2(OH)4(O0.5F0.5)(H2O)2	3.69794	-0.0211596	SILICATES
Ca2SiO3(OH)F(H2O)	3.87763	0.365877	SILICATES
Mn6AlSi6O18(OH)3	3.56403	0.00490323	SILICATES
NiO	3.25742	-0.599185	OXIDES
NaFeAl5(PO4)4(OH)6(H2O)2	3.91898	0.517297	PHOSPHATES
(Na0.5Ca0.5)3(Sr0.33Ba0.33Ce0.33)3(CO3)5	3.52277	0.0151449	CARBONATES
Pb2(FeTe)(AlSi3O8)O6	3.80137	0.233674	SILICATES
Co2(H2O)4As2O6.0(OH)2(H2O)	4.17745	1.09323	PHOSPHATES
Na4(SO4)(CO3)	3.18951	-1.03548	SULFATES
CaVAlSiO6	3.3868	-0.521072	SILICATES
KCdCu7O2(SeO3)2Cl9	3.68347	-0.0710039	OXIDES
(Na0.5K0.5)4Ca2(Ti0.5Nb0.5)8Si16.0O48.0((OH)0.5O0.5)8(H2O)12	3.90044	0.47923	SILICATES
Na4Ca2Zr2(Si2O7)2F4	3.62009	-0.374455	SILICATES
Ca2(NH4)2(V10O28)(H2O)15	4.04479	0.846743	OXIDES
CaSn(OH)6	3.95378	0.691805	OXIDES
Ca3(Si0.33Fe0.33Al0.33)(SO4)B(OH)4((OH)0.5O0.5)6(H2O)12	4.13251	1.05059	SULFATES
(Fe0.33Zn0.33Mn0.33)S	2.0201	-2.56872	SULFIDES
Na4Mn14O27(H2O)21	3.79896	0.517798	OXIDES
Pb2Al(PO4)(VO4)(OH)	3.73033	0.191096	PHOSPHATES
Ba4(Na0.5)2(Fe0.5Na0.5)2Ti2(Si2O7)2(CO3)2O2(OH)2(H2O)2F2	3.78064	0.288609	SILICATES
(Ce0.5REE0.5)3(Na0.5(H2O)0.5)6MnSi9Be5(O0.5(OH)0.5)30F4	3.84508	0.308279	SILICATES
(Y0.33REE0.33Ca0.33)3(Na0.5Ca0.5)6MnSi9Be5(O0.33F0.33(OH)0.33)34	3.833	0.0884649	SILICATES
Mn2Ca2MnCa(Si3O9)2	3.47075	-0.279704	SILICATES
Ni6SnS2	1.78758	-3.14822	SULFIDES
Fe(SO4)(OH)(H2O)2	4.26867	1.23797	SULFATES
K2Ca(CO3)2	3.19378	-0.481631	CARBONATES
Cu36(NO3)2Cl8(OH)62(H2O)	3.90295	0.550382	HALIDES
NaBa2Ce2MnTi2Si8O26(F0.5(OH)0.5)(H2O)	3.65857	0.0412293	SILICATES
(Ba0.33Na0.33K0.33)2(Na0.33Ti0.33Mn0.33)4(Ti0.5Nb0.5)2O2Si4O14((H2O)0.33F0.33(OH)0.33)2(H2O)3.5	3.65973	0.0487873	SILICATES
(Be0.5)(V0.5Ti0.5)3O6	3.509	-0.345021	OXIDES
(Na0.5K0.5)7Ca(Si6Al6)O24(S)1.5(H2O)	3.12736	-0.987547	SILICATES
MgSb2O6	3.92965	0.369601	OXIDES
Cu3SbSe3	2.12588	-2.65864	SULFIDES
Ba5(Ca0.33REE0.33Y0.33)22(Ti0.5Nb0.5)18(SiO4)4(PO4)2.0(Si4O16.0)0.5(BO3)9O22(OH)21.5F0.5(H2O)1.5	3.55543	-0.0630201	SILICATES
CaMg2(AsO4)2(H2O)2	3.8558	0.336931	PHOSPHATES
Pd2CuSn	1.40047	-3.5905	ELEMENTS
Th2F7(OH)(H2O)3	4.96257	2.08761	HALIDES
Fe24AlO6(PO4)17(OH)12(H2O)75	4.19053	1.10418	PHOSPHATES
Cd	0.854196	-4.56381	ELEMENTS
CdIn2S4	1.9934	-2.53104	SULFIDES
CdSe	1.97112	-2.67765	SULFIDES
Al5(H2O)3(OH)12Cl(H2O)	3.99391	0.759082	HALIDES
CsFe4(AsO4)3(OH)4(H2O)4	3.99706	0.738348	PHOSPHATES
(Ca0.33Na0.33)19Ti8Fe4Fe4(AsO3)28F	3.66817	-0.0329271	OXIDES
CaTi2O5(H2O)	3.61991	-0.0683702	OXIDES
Ca2B(AsO4)(OH)4	3.8025	0.406161	BORATES
Sr2Ca4Na6(Si4O10)4(OH)2(H2O)12	3.77021	0.202586	SILICATES
Na2TiO(SO4)2(H2O)2	3.93946	0.503271	SULFATES
AuTe2	2.59682	-2.1268	SULFIDES
CaB2O4	3.42618	-0.225398	BORATES
KNaCa(Si4O10)(H2O)	3.53751	-0.246761	SILICATES
(Ce0.33Ca0.33Sr0.33)(CO3)((OH)0.5(H2O)0.5)	3.92397	0.764098	CARBONATES
(LaCa)(CO3)2(OH)(H2O)	3.92096	0.745081	CARBONATES
Nd2.8Ca1.2(CO3)4(OH)3(H2O)	3.9414	0.801532	CARBONATES
KCaCu5(AsO4)4As(OH)2O2(H2O)2	3.84223	0.439966	PHOSPHATES
PbCa2AlF9	5.12806	1.884	HALIDES
Na3(Ca0.25Ce0.25Sr0.25La0.25)3(CO3)5	3.52067	-0.0864524	CARBONATES
CaZrSi3O9(H2O)2	3.91058	0.497286	SILICATES
CaFe4(SO4)6(OH)2(H2O)20	4.27899	1.28712	SULFATES
Ca(VO3)2(H2O)4	3.98824	0.744087	OXIDES
Ca4MgFe4(PO4)6(OH)4(H2O)12	4.04536	0.79414	PHOSPHATES
NaNaCa(CaFe)(AsO4)3	3.48386	-0.400227	PHOSPHATES
CaZrSi3O9(H2O)3	3.96197	0.616761	SILICATES
NaCaMgMg2(AsO4)3	3.54676	-0.389044	PHOSPHATES
K2Ca2(SO4)3	3.67012	0.16941	SULFATES
(Na0.5)2Ca(Ti0.33Mg0.33Nb0.33)4Si4.0O14.0O2((OH)0.5O0.5)2(H2O)4	3.85917	0.353805	SILICATES
Ca2(SiO4)	3.21404	-0.851329	SILICATES
CaCu6(PO4)2(PO3(OH))(OH)6(H2O)3	3.78708	0.325705	PHOSPHATES
(Ca0.33Fe0.33Y0.33)(Nb0.33Ta0.33Ti0.33)O4	3.64118	-0.0406473	OXIDES
CaTa4O11	3.79175	0.254707	OXIDES
(Ca0.33Ba0.33Pb0.33)U2O7(H2O)5	4.02989	0.894738	OXIDES
Ca4(UO2)4(Si2O5)5(OH)6(H2O)15	4.03921	0.808801	SILICATES
SrCaB11O16(OH)5(H2O)	3.78086	0.476759	BORATES
Ca(CO3)	3.69443	0.282731	CARBONATES
Na(Ca0.5Sr0.5)3Al3(OH)2F14	4.8159	1.47336	HALIDES
Ca(CH3COO)Cl(H2O)5	4.07904	1.02396	ORGANIC
(Ca0.5Na0.5)2(UO2)3(MoO4)2(OH)5.5(H2O)	3.89061	0.551932	SULFATES
(Y0.33REE0.33Ca0.33)2(B0.5Be0.5)2(SiO4)2((OH)0.5O0.5)2	3.67263	0.0408113	SILICATES
Mn3Fe2(SiO4)3	3.48744	-0.205118	SILICATES
Pb2Fe(VO4)2(OH)	3.63182	0.00114399	PHOSPHATES
Cu2Pb5(SO4)3(CO3)(OH)6	3.98722	0.746696	SULFATES
Ce2(CO3)3(H2O)4	4.12091	1.1436	CARBONATES
Cu2Mg2(CO3)(OH)6(H2O)2	3.93531	0.601005	CARBONATES
HgCl	3.60254	-0.461225	HALIDES
CaCu4(OH)8Cl2(H2O)3.5	3.96569	0.687932	HALIDES
Cu5Ge0.5S4	2.11868	-2.62163	SULFIDES
Ca2Zr5Ti2O16	3.43367	-0.384938	OXIDES
NaCaMg2(AsO4)2AsO2(OH)2	3.71336	0.00970909	PHOSPHATES
Ba3Na(Fe0.5Mn0.5)8Ti4(Si2O7)4O4((OH)0.5F0.5)7	3.64059	-0.0313943	SILICATES
Fe2(PO3(OH))2(SO4)(H2O)4(H2O)1.5	4.26161	1.21797	PHOSPHATES
Cu6Al3(OH)18(H2O)2Sb(OH)6(SO4)	4.01422	0.798544	SULFATES
Cu4.57(Cu0.5Ag0.5)3.43Te10	1.93382	-3.05592	SULFIDES
CaMg(AsO4)(OH)(H2O)5	4.05532	0.847116	PHOSPHATES
Mg7(SO4)5(OH)4(H2O)	4.02781	0.579113	SULFATES
Cu4Mn(SO4)2(OH)6(H2O)4	4.06165	0.914753	SULFATES
(Bi2.5Na0.5)(NH4)2Na2(SO4)6(H2O)	4.14301	0.949977	SULFATES
Na2CaP2O7(H2O)4	3.86004	0.405386	PHOSPHATES
K3Na3Ca5Si12O30(OH)4	3.43742	-0.440029	SILICATES
Mg2(HBO3)(CO3)(H2O)5	4.05638	0.857723	BORATES
(Na0.33Ca0.33)8(Al6Si6)O24((CO3)0.5(SO4)0.5)2(H2O)2	3.64634	-0.0543487	SILICATES
Na7(Si7Al5)O24(CO3)(H2O)3	3.47774	-0.432438	SILICATES
Ag8SnS6	2.08944	-2.94704	SULFIDES
Pb8Bi10S23	2.35374	-2.04414	SULFIDES
Bi2O(SO4)(OH)2	4.12516	0.993212	SULFATES
Ba2Fe(AsO4)2(OH)	3.68562	0.256664	PHOSPHATES
NaMnMn2(AsO4)As2O6.0(OH)2	3.65517	0.184446	PHOSPHATES
Ca(C2O4)(H2O)3	4.08654	1.04848	ORGANIC
AgHgClS	2.94945	-1.4927	SULFIDES
BaY6B6Si3O24F2	3.6816	0.115564	SILICATES
KCaNaAl4B4Si2O18	3.35425	-0.492258	SILICATES
Na2(Pb2Na)(SO4)3Cl	3.72072	0.0212465	SULFATES
Ca2MgB2(OH)8.0(CO3)2(H2O)4	4.02273	0.861486	BORATES
Na8(Al6Si6O24)(CO3)(H2O)4	3.43489	-0.503163	SILICATES
Ca4Al2(OH)12(CO3)(H2O)6	3.9494	0.712898	OXIDES
(Sr0.33Ce0.33La0.33)(Ca0.5Na0.5)(CO3)2	3.67927	0.281829	CARBONATES
FeAl2GeO5(OH)2	3.65005	0.0187913	SILICATES
(Na0.5)12(Na0.5Ce0.5)3Ca6Mn3Zr3NbSi25O73(OH)3(CO3)(H2O)	3.62184	-0.109968	SILICATES
Cu4Al2((CO3)0.5(SO4)0.5)(OH)12(H2O)2	3.97877	0.743181	SULFATES
Zn5.5(AsO4)2(AsO3(OH))(OH)3(H2O)3	3.87678	0.592848	PHOSPHATES
(AgSb)Pb6(As0.5Sb0.5)8S20	2.57401	-1.7279	SULFIDES
Fe4Al2(OH)12(CO3)(H2O)3	3.97413	0.716661	CARBONATES
KNa4Ca4Si8O18(CO3)4(F0.5(OH)0.5)(H2O)	3.61719	-0.0868265	SILICATES
Ni3Si	1.51442	-3.77585	ELEMENTS
Mn3(Mn0.25Mg0.25Fe0.25Al0.25)42(AsO3)2(AsO4)4(Si0.5As0.5)6O24.0(As0.5Si0.5)2O8.0(OH)42	3.62432	0.0222744	PHOSPHATES
CaTe2TeO8	4.04367	0.745404	OXIDES
NaNdCa3(PO4)3F	3.66903	-0.0463093	PHOSPHATES
Ca2AlF7(H2O)	4.93125	1.73935	HALIDES
Tl2S	1.19142	-3.72772	SULFIDES
(UO2)2Nb2O6(OH)2(H2O)2	4.02816	0.845068	OXIDES
K3Na2Na3Mg5(IO3)6(SeO4)6(H2O)6	3.93592	0.435382	SULFATES
(Mg0.33Fe0.33Ti0.33)21(Si0.5Al0.5)12O28(OH)34(H2O)	3.75391	0.161436	SILICATES
CrN	2.69851	-2.19878	ELEMENTS
(NH4)5Fe3O(SO4)6(H2O)7	4.28493	1.28066	SULFATES
ZrAl2Ti4O11	3.35429	-0.622116	OXIDES
(Ti0.33Cr0.33Fe0.33)(O0.5(OH)0.5)2	3.74989	0.15636	OXIDES
PbFe2(AsO4)2(OH)2	3.9522	0.576189	PHOSPHATES
KMgCl3(H2O)6	4.04894	0.808002	HALIDES
K2(UO2)2(VO4)2(H2O)3	3.6967	0.27368	OXIDES
KF	3.17141	-1.01077	HALIDES
C24H12	3.32665	0.244244	ORGANIC
MnAl2Si2O6(OH)4	3.77774	0.318674	SILICATES
Ca3Ge(SO4)(CO3)(OH)6(H2O)12	4.14889	1.09354	SULFATES
(Ni0.75Al0.25)(SO4)0.12(OH)2(H2O)	4.06752	0.935843	SULFATES
CuCo2S4	2.46868	-2.00863	SULFIDES
NaCaCaMn2(AsO4)3	3.44807	-0.279491	PHOSPHATES
(Na0.5Sr0.5)3(Fe0.5Mg0.5)10Ti2Si12O37((H2O)0.33O0.33(OH)0.33)17	3.83228	0.25436	SILICATES
Mn3Si2O5(OH)4	3.65667	0.246384	SILICATES
CaScSi3O8(OH)	3.74148	0.0781144	SILICATES
(VO2)2Al15(OH)30(H2O)26H2VV9O28V20O56(H2O)90	4.13938	1.05121	OXIDES
Ca4Fe4V2(OH)6O2(Si3O10)(SiO4)2	3.66112	-0.00533922	SILICATES
Pb5(VO4)2(CrO4)2(H2O)	3.67245	0.0664037	SULFATES
Ca2Ni(PO4)2(H2O)2	3.88195	0.493656	PHOSPHATES
SnO2	3.81309	0.288025	OXIDES
Mn3(AsO4)2(H2O)4.5	3.93669	0.780023	PHOSPHATES
NaCrS2	1.78405	-3.60815	SULFIDES
Na2(H(PO4))(H2O)8	4.06391	0.867473	PHOSPHATES
Cu6GeWS8	2.29675	-2.29001	SULFIDES
Na2Zr(Si3O9)(H2O)2	3.70396	0.0294088	SILICATES
CoS2	2.67526	-1.61568	SULFIDES
Mg3(PO4)2(H2O)22	4.21233	1.16373	PHOSPHATES
Ca(VO)(Si4O10)(H2O)4	4.01166	0.701961	SILICATES
CaV3O7	3.44268	-0.368586	OXIDES
CaY6Al2Si4O18F6	3.94152	0.313043	SILICATES
(Ca0.33Yb0.33Er0.33)4Y4(Si8O20)(CO3)6(OH)(H2O)7	3.96281	0.694934	SILICATES
Ba3Ce2(CO3)5F2	3.91358	0.793667	CARBONATES
Ca5Al2(SiO4)3(OH)4	3.48548	-0.300869	SILICATES
PbFe(VO4)(OH)	3.58932	-0.0821867	PHOSPHATES
Na4(UO2)(CO3)3	3.40942	-0.444888	CARBONATES
KMgFeSi4O10(OH)2	3.70834	0.0420822	SILICATES
Sr(SO4)	3.94048	0.666714	SULFATES
(Mn2Al)Al6(Si6O18)(BO3)3(OH)3(OH)	3.67681	0.103694	SILICATES
Ba(Al2Si2O8)	3.49782	-0.243715	SILICATES
CaCu3Cl2(OH)6(H2O)0.35	3.82687	0.375219	HALIDES
Ba4Al4(Si4O12)O2(OH)4Cl2Si2O3(OH)4	3.71026	0.195886	SILICATES
Ba4Fe4(Si4O12)O2(OH)4Cl2Si2O3(OH)4	3.75877	0.262464	SILICATES
Ba4Mn4(Si4O12)O2(OH)4Cl2Si2O3(OH)4	3.67642	0.238709	SILICATES
CeO2	3.45312	-0.0819998	OXIDES
(Ce0.33La0.33Ca0.33)9(Mg0.5Fe0.5)(SiO4)3(SiO3(OH))4(OH)3	3.59006	-0.0488187	SILICATES
Ce	0.103452	-5.58412	ELEMENTS
Cu2(Cd0.33Zn0.33Fe0.33)SnS4	2.226	-2.38771	SULFIDES
CuPbBiSe3	2.12937	-2.54566	SULFIDES
CuAl4(AsO4)2(OH)8(H2O)4	4.02372	0.801848	PHOSPHATES
Pb(CO3)	3.8892	0.690337	CARBONATES
(Ce0.33Nd0.33La0.33)(Fe0.25Ti0.25Fe0.25Al0.25)3O2(Si2O7)0.5(AsO3)0.5(OH)1.5	3.56022	-0.15616	SILICATES
SbSbO4	4.0618	0.733724	OXIDES
Ag4TeS	1.83012	-3.52621	SULFIDES
Ca2Na3(SO4)3(OH)	3.63389	-0.112607	SULFATES
FeFe2(AsO4)2(OH)2(H2O)8	4.16067	1.0559	PHOSPHATES
Pb(Mn)3O6(OH)2	3.58077	0.190585	OXIDES
Cu3TeO4(OH)4	3.92299	0.590503	OXIDES
CsKCu5O(SO4)5	3.88643	0.539956	PHOSPHATES
Nb2O3(OH)3Cs0.5	3.77212	0.413152	OXIDES
Cs2Pb3Ta8O24	3.57424	-0.048511	OXIDES
NaK5Sb14S6O18(H2O)6	3.41834	-0.27549	SULFIDES
Ca2Al4Si8O24(H2O)13	4.00359	0.713832	SILICATES
(K2NaCa0.5)Al4Si8O24(H2O)11	3.86789	0.464775	SILICATES
(Mg0.7K0.5Ca0.5Na0.1)Al3Si9O24(H2O)10	3.99567	0.669679	SILICATES
(Na3K)Al4Si8O24(H2O)11	3.84794	0.389462	SILICATES
(Sr0.5Ca0.5)2Al4Si8O24(H2O)11	3.97526	0.657809	SILICATES
Ag0.07Tl7.73Pb4.4Sb22.17As17.63S68	2.62782	-1.58011	SULFIDES
(UO2)(HAsO3)	3.99788	0.771279	OXIDES
ZnFe(SO4)2(OH)(H2O)4	4.24571	1.22521	SULFATES
Cu(SO4)(H2O)5	4.26672	1.29434	SULFATES
CuAl4(SO4)(OH)12(H2O)3	4.0485	0.862523	SULFATES
Cu2S	1.91672	-3.02013	SULFIDES
Cu(SO4)	4.17214	0.997033	SULFATES
Cu(SeO3)(H2O)2	4.13894	1.0299	OXIDES
Na2Cu(CO3)2(H2O)3	3.82206	0.420969	CARBONATES
ZnMn3O7(H2O)3	3.79678	0.568633	OXIDES
Cu18Al2(AsO4)4(SO4)3(OH)24(H2O)36	4.11267	1.00043	PHOSPHATES
CuFeS2	2.23061	-2.49317	SULFIDES
CuFe6(PO4)4(OH)8(H2O)4	4.08391	0.842291	PHOSPHATES
CuSbS2	2.43557	-2.03967	SULFIDES
(Cu0.33Fe0.33Ag0.33)6.3(Tl0.5K0.5)2SbS4	1.65604	-3.50583	SULFIDES
KPb2Cl5	3.43324	-0.611898	HALIDES
Mn3B7O13Cl	3.50927	0.0570822	BORATES
(Cu0.5Fe0.5)4As(Se0.5S0.5)4	2.20883	-2.54338	SULFIDES
(Fe0.25Mg0.25Al0.25Fe0.25)6(Si0.5Al0.5)4O10((OH)0.5O0.5)8	3.68475	-0.0148268	SILICATES
Cu2Cl(N3C2H2)2(NH3)Cl(H2O)	3.91558	0.621079	ORGANIC
PbNb2O6	3.69969	0.174848	OXIDES
IrBiS	2.27392	-2.1841	SULFIDES
Na2Zn(SO4)2(H2O)4	3.99497	0.698265	SULFATES
CaAl2(SiO4)(OH)4	3.72299	0.180784	SILICATES
C	3.04356	-0.0263146	ELEMENTS
Fe2Sb(Si2O5)O3(OH)	3.86582	0.317722	SILICATES
CaNb4O10(OH)2(H2O)8	4.08597	0.956451	OXIDES
Ca6Al2(SO4)2B(OH)4((OH)0.5O0.5)12(H2O)26	4.1248	1.03829	SULFATES
Mn4Al2(OH)12(CO3)(H2O)3	3.8803	0.689592	CARBONATES
(K0.25Sr0.25Ba0.25Mn0.25)15.5(Ca0.5Na0.5)32Si70(O0.5(OH)0.5)180((OH)0.5F0.5)4(H2O)	3.64216	-0.00246627	SILICATES
Cu6FeSn2S8	2.18741	-2.51286	SULFIDES
KMg4FeSi12O30	3.74562	0.00218628	SILICATES
Ca7(SiO4)3(OH)2	3.29158	-0.674473	SILICATES
Bi2Te4O11	4.0516	0.797913	OXIDES
CaMgB2O4Cl2(H2O)7	4.05303	0.848077	BORATES
CuFe(AsO4)(OH)2	3.93949	0.568205	PHOSPHATES
Ir3Fe	1.97662	-2.90324	ELEMENTS
Ag9FeTe2S4	1.93473	-3.29009	SULFIDES
CuPb4(SO4)2(OH)6	3.96428	0.701502	SULFATES
FeCr2O4	3.30148	-0.847686	OXIDES
CaTh(PO4)2	3.91243	0.457282	PHOSPHATES
Pb3Zn3(TeO6)(VO4)2	3.54811	-0.0809029	PHOSPHATES
RhAs	1.88137	-2.08874	SULFIDES
(H3O)(UO2)(PO4)(H2O)3	4.23992	1.24241	PHOSPHATES
Y(AsO4)	3.86756	0.43468	PHOSPHATES
BaV2(Si2Al2)O10(OH)2	3.57406	-0.0810365	SILICATES
Pb2V2O7	3.56535	-0.105034	PHOSPHATES
Na2SiO2(OH)2(H2O)8	4.03394	0.811174	SILICATES
Na4Ca2Mg3Al8(SiO4)2(SO4)10(OH)10(H2O)40	4.12569	0.975446	SULFATES
Mg17Si20O54(OH)6	3.70444	-0.137918	SILICATES
Mg2(Fe0.25Mg0.25Al0.25Sb0.25)O2(BO3)	3.32301	-0.821481	BORATES
Ce4(Ti0.33Fe0.33Fe0.33)5O8(Si2O7)2	3.59045	-0.105006	SILICATES
Y2Mn(Si3O7)4	3.88259	0.357604	SILICATES
CaMn(Be(OH))2Si5O13(H2O)2	3.84105	0.351698	SILICATES
SiO2(CH4)0.044(C2H6)0.044(C3H8)0.044(C4H10)0.044	3.91441	0.597813	OXIDES
NiAl2O4	3.27567	-0.674891	OXIDES
FeAl12O19	3.27271	-0.732409	OXIDES
FeAl(PO4)(OH)2(H2O)	3.98622	0.670145	PHOSPHATES
Bi3TeMoO10.5	3.94251	0.618974	SULFATES
Na2Mg5(As2O7)2(AsO3(OH))2(H2O)10	3.99562	0.636076	PHOSPHATES
NaY(SO4)2(H2O)	4.0387	0.729239	SULFATES
Na5Al3F14	4.62557	0.795802	HALIDES
(Na0.5Ca0.5)13(Fe0.33Mn0.33)2Ti2(Zr0.5Ti0.5)3(Si2O7)4((OH)0.33O0.33F0.33)12	3.45884	-0.531748	SILICATES
Al(UO2)2(AsO4)2F(H2O)6.5	4.21646	1.15266	PHOSPHATES
Ca4(Ti0.5Nb0.5)5(Si6O17)2((OH)0.5O0.5)5(H2O)13.5	3.98461	0.659316	SILICATES
Ca3Si(CO3)B(OH)4O(OH)5(H2O)12	4.11642	1.04017	SULFATES
Na2BeSi2O6	3.23212	-1.05834	SILICATES
Na3CaMg11(PO4)9	3.61085	-0.340115	PHOSPHATES
AlCl3(H2O)6	4.26296	1.20808	HALIDES
Ca5(PO4)3Cl	3.57934	-0.175312	PHOSPHATES
AgCl	3.28174	-1.2094	HALIDES
Mg2(CO3)Cl(OH)(H2O)2.5	4.0288	0.697486	CARBONATES
K6Fe24S26Cl	1.96802	-2.96698	SULFIDES
Ca5(SiO4)1.5(SO4)1.5Cl	3.56214	-0.202318	SILICATES
FeAl2O(SiO4)(OH)2	3.6707	0.0206946	SILICATES
Ca12Al14O32(H2O)4Cl2	3.25039	-0.73007	OXIDES
Mg4Al2(OH)12Cl2(H2O)2	3.91036	0.456503	CARBONATES
K4MnCl6	2.55821	-1.89232	HALIDES
Ca12Al14O32Cl2	3.03955	-1.15874	OXIDES
KCaCl3	2.98968	-1.40156	HALIDES
MgCl2	3.75508	-0.60343	HALIDES
Cu9O2(SeO3)4Cl6	3.84187	0.264089	OXIDES
(Mn0.33Mg0.33Zn0.33)3Zn2(AsO4)((OH)0.5O0.5)6	3.64845	0.13811	PHOSPHATES
K2Cu(SO4)Cl2	3.379	-0.41065	SULFATES
Pb3CuO2Cl2(OH)2	3.59229	-0.0919309	HALIDES
(Pb0.5Ca0.5)3(Cu0.5Sb0.5)3Te6O18Cl	3.83258	0.347244	OXIDES
Mg5(SiO4)2F2	3.70424	-0.415921	SILICATES
Ca3Mg2(AsO4)2(AsO3(OH))2(H2O)4	3.91976	0.529102	PHOSPHATES
Mg3(PO4)2	3.74414	-0.103108	PHOSPHATES
Pb14.6Sb14.4S36O0.2	2.48752	-1.87977	SULFIDES
Ag2Pd3Se4	2.19312	-2.32108	SULFIDES
Zn3Cu2(SO4)2(OH)6(H2O)4	4.07265	0.94198	SULFATES
TlHgAsS3	2.40021	-1.94211	SULFIDES
Ce3CaMnTiFe()Ti2(Si2O7)2O8			SILICATES
CaCrO4	3.55016	-0.286754	SULFATES
Bi16CrO27	3.62338	0.0493594	OXIDES
KMgCr(Si4O10)(OH)2	3.69095	0.0002437	SILICATES
Fe1.5Cr0.2	1.06668	-5.05431	ELEMENTS
NaCa2(Mg4Cr)(Si6Al2)O22(OH)2	3.49696	-0.463797	SILICATES
FeCr2O4	3.30148	-0.847686	OXIDES
Cr	0.744421	-5.82955	ELEMENTS
NaMg3Cr6(Si6O18)(BO3)3(OH)3(OH)	3.65844	-0.107811	SILICATES
NaCr3(Al4Mg2)(Si6O18)(BO3)3(OH)3O	3.63682	-0.108878	SILICATES
KCr2(AlSi3O10)(OH)2	3.62537	-0.0797991	SILICATES
Pb10Te6O20(OH)14(CrO4)(H2O)5	4.0449	0.843048	SULFATES
BeAl2O4	3.274	-0.802193	OXIDES
(Cu1.0Al1.0)H1.0Si2O5(OH)4(H2O)	4.00325	0.716809	SILICATES
K6Cu6TlCl17(OH)4(H2O)	3.43104	-0.451557	HALIDES
Mg3Si2O5(OH)4	3.76319	0.0510323	SILICATES
KZn2(BO3)Cl2	3.19227	-0.687471	BORATES
Mg5(AsO4)2(AsO3(OH))2(H2O)10	4.07787	0.816371	PHOSPHATES
Fe2(CO3)(OH)2	3.86883	0.498782	CARBONATES
Ca3Ca1.5Al2(SO4)F13(H2O)12	4.52807	1.47705	HALIDES
Ca3CeAl2(SO4)F13(H2O)12	4.56641	1.56047	HALIDES
Ca3NdAl2(SO4)F13(H2O)12	4.56802	1.56186	HALIDES
Ca3YAl2(SO4)F13(H2O)12	4.56887	1.55269	HALIDES
(Li0.5Al0.5)Al2O4	3.1168	-1.08028	OXIDES
AgPb7Sb5S15	2.40912	-2.0366	SULFIDES
Y(PO4)(H2O)2	4.10878	0.948317	PHOSPHATES
HgHg(AsO4)	3.83414	0.315722	PHOSPHATES
Mn(SO4)(H2O)6	4.22444	1.27272	SULFATES
Na(Cu0.33Fe0.33Zn0.33)2S2	1.72546	-3.53279	SULFIDES
Mg2MnZn2(OH)10(H2O)3	3.89771	0.60544	OXIDES
HgS	2.61716	-1.77601	SULFIDES
Ca4(ThCa)Al(Be0.5)B4Si4O22(OH)2	3.54641	-0.15853	SILICATES
Cu4Pb19(Sb0.33As0.33Bi0.33)22(As2)S56	2.4753	-1.87191	SULFIDES
Ca3Al2(PO4)3(OH)3	3.76568	0.230047	PHOSPHATES
(NH4)2Fe3(SO4)4(OH)3(H2O)3	4.26656	1.22439	SULFATES
(Cu0.5Zn0.5)15(CO3)4(AsO4)2(SO4)(OH)14(H2O)7	3.96629	0.764211	CARBONATES
Cu4FCl(OH)6	3.97394	0.60487	HALIDES
Na(UO2)O(OH)(H2O)	3.71347	0.181081	OXIDES
As2O3	4.05362	0.794427	OXIDES
PbSe	2.0533	-2.66033	SULFIDES
Hg3(CO3)(OH)(H2O)2	3.94021	0.68279	CARBONATES
MnSb2S4	2.44674	-1.83237	SULFIDES
Pb(U0.5U0.5)Fe2(Ti0.33Fe0.33Fe0.33)18(O0.5(OH)0.5)38	3.66508	0.0278896	OXIDES
UTe3O9	4.12427	0.941401	OXIDES
Cu2Cl(OH)3	3.86481	0.436936	HALIDES
Be(OH)2	3.88335	0.43006	OXIDES
Bi(VO4)	3.73653	0.213678	PHOSPHATES
SbSbO4	4.0618	0.733724	OXIDES
Mg5Al(AlSi3O10)(OH)8	3.71858	0.00609144	SILICATES
Cu3(AsO4)(OH)3	3.83599	0.423065	PHOSPHATES
Mg2Si2O6	3.60421	-0.381599	SILICATES
Li2(Mg3Fe2)Si8O22(OH)2	3.67173	-0.166154	SILICATES
Li2Fe3Fe2(Si8O22)(OH)2	3.69877	-0.0590973	SILICATES
Fe2Si2O6	3.67812	-0.0889769	SILICATES
CaZn(SiO4)(H2O)	3.63633	0.0543414	SILICATES
Mg9(SiO4)4F2	3.57259	-0.592795	SILICATES
Mg5Si6O16(OH)2	3.71522	-0.111716	SILICATES
CaMgB2O5	3.31682	-0.59142	BORATES
HBO2	3.96553	0.820018	BORATES
Ag15Pb6Sb21Bi18S72	2.46904	-1.9661	SULFIDES
Na3Ca(SiO3)(PO4)	3.07514	-1.3041	SILICATES
Ca3(Si30Al6)O72(H2O)20	4.0212	0.687915	SILICATES
K6(Si30Al6)O72(H2O)20	3.92061	0.535964	SILICATES
Na6(Si30Al6)O72(H2O)20	3.94448	0.515225	SILICATES
CoAs2	2.10881	-2.74223	SULFIDES
Mn2Mg5Si8O22(OH)2	3.65697	-0.120365	SILICATES
Ca4Si6O17(H2O)2(H2O)(Ca3)	3.5285	-0.227791	SILICATES
Na0.25K0.25Fe0.25(SO4)0.25	2.97968	-1.23704	SULFATES
Ca2Al3Si2O7(SiO4)O(OH)	3.54015	-0.247919	SILICATES
CaAlMg2(SiAl3O10)(OH)2	3.40024	-0.561959	SILICATES
Cu0.5(VO)0.5Al2(PO4)2F2(H2O)5	4.2625	1.13683	PHOSPHATES
Mg10Fe2(CO3)(OH)24(H2O)2	3.86249	0.361773	CARBONATES
CoFe2(AsO4)2(OH)2(H2O)4	4.11261	0.934202	PHOSPHATES
CaCo(AsO4)(OH)	3.71796	0.150474	PHOSPHATES
CoAsS	2.39204	-2.17895	SULFIDES
Co(SO4)(H2O)	4.23994	1.15519	SULFATES
Co(AsO3(OH))(H2O)	4.12026	0.94922	PHOSPHATES
CaCo2(AsO4)2(H2O)2	3.9297	0.570867	PHOSPHATES
Bi2Fe(Co0.5Fe0.5)(AsO4)2O2(OH)2	3.95598	0.601712	PHOSPHATES
Na2Co(SO4)2(H2O)4	4.01281	0.702769	SULFATES
Co(SeO3)(H2O)2	4.15831	1.04578	OXIDES
Co9S8	2.31259	-2.37332	SULFIDES
PbCo2(AsO4)2(H2O)2	3.98095	0.678131	PHOSPHATES
Co(UO2)2(SO4)O2(H2O)3.5	4.13175	1.0255	SULFATES
HgI2	3.21187	-1.28983	HALIDES
CoCr2O4	3.34898	-0.739217	OXIDES
Fe2Al2(UO2)2(PO4)4(SO4)(OH)2(H2O)20	4.21014	1.16376	PHOSPHATES
SiO2	4.05099	0.612332	OXIDES
U(SiO4)(H2O)	3.92564	0.607999	SILICATES
CFe3	1.59313	-3.71978	ELEMENTS
(Pb0.5Sn0.5)12.5As3Sn5FeS28	2.43001	-1.99634	SULFIDES
Pd3Ag2S	1.77961	-3.00857	SULFIDES
CaB3O4(OH)3(H2O)	3.8631	0.598932	BORATES
K3VS4	1.39478	-3.59245	SULFIDES
BaCuSi2O6	3.5414	-0.133972	SILICATES
Ca2Mg(PO4)2(H2O)2	3.84791	0.359623	PHOSPHATES
NaTiSi2O6	3.49804	-0.482053	SILICATES
HgTe	2.21387	-2.58557	SULFIDES
CaLiAlF6	4.88391	1.33007	HALIDES
FeNb2O6	3.70982	0.127985	OXIDES
MgNb2O6	3.66876	-0.0345827	OXIDES
MnNb2O6	3.59774	0.0956516	OXIDES
Cu13VAs3S16	2.32175	-2.22571	SULFIDES
Hg55N24(NH2)2(OH)2(Cl0.5Br0.5)34	3.50032	-0.570749	HALIDES
Na4.5Ca3.5Si6O17.5(OH)0.5	3.22847	-0.963715	SILICATES
Ni4Co2(CO3)(OH)12(H2O)3	4.04302	0.890703	CARBONATES
K2(UO2)6O4(OH)6(H2O)7	3.94472	0.750177	OXIDES
Fe3B7O13Cl	3.63536	0.0934574	BORATES
CaCu(AsO4)(OH)	3.69429	0.131063	PHOSPHATES
Cu36(SO4)(OH)62Cl8(H2O)6	3.91061	0.582134	HALIDES
(Al0.5Li0.5)3Al2(Si0.5Al0.5)4O10(OH)8	3.7179	0.11835	SILICATES
KMn13(Si0.5Al0.5)18O42(OH)14	3.56673	0.0153147	SILICATES
PtS	3.05414	-1.29242	SULFIDES
Cu4O2(AsO4)Cl	3.61576	-0.097226	PHOSPHATES
FeFe4(SO4)6(OH)2(H2O)20	4.28974	1.30345	SULFATES
Cu	1.22918	-4.36636	ELEMENTS
Sb6.3O8.3(SO4)(OH)0.3(H2O)0.7	4.04786	0.750814	SULFATES
AlFe3(SO4)6(H2O)12(H2O)6	4.30809	1.3385	SULFATES
MnMn2(AsO4)2(OH)2(H2O)4	3.99679	0.877916	PHOSPHATES
Hg3S2Cl2	3.27661	-0.8178	SULFIDES
Mg2Al4Si5O18	3.6321	-0.184715	SILICATES
(Na0.33Ca0.33)BaCe2(CO3)4(F0.5O0.5)	3.85617	0.67651	CARBONATES
NaCaBa2La3Sr(CO3)8F2	3.82743	0.569635	CARBONATES
PbFe3(SO4)(PO4)(OH)6	4.05779	0.793998	PHOSPHATES
Cu3(PO4)(OH)3	3.85548	0.443933	PHOSPHATES
Cu5(AsO4)2(OH)4	3.83204	0.404493	PHOSPHATES
Cu5(AsO4)2(OH)4	3.83204	0.404493	PHOSPHATES
Pb(Mn6Mn2)O16	3.35494	-0.150391	OXIDES
FeMn2(PO4)2(H2O)3	3.93209	0.690285	PHOSPHATES
(Mg0.5Fe0.5)9((Si0.5Al0.5)8O20)(OH)10(H2O)	3.72758	0.0658689	SILICATES
CaV2Si2O7(OH)2(H2O)	3.7882	0.288534	SILICATES
Al2O3	3.28297	-0.705173	OXIDES
(Na0.33Ca0.33K0.33)0.5(V0.33V0.33Fe0.33)8O20(H2O)4	3.96804	0.62359	OXIDES
Pb2Bi2S5	2.33609	-2.0783	SULFIDES
Ce2(SO4)2(C2O4)(H2O)8	4.23148	1.2874	ORGANIC
(Mg0.5)Al6(SO4)6(H(SO4))F6(H2O)36	4.35932	1.40575	SULFATES
CoSbS	2.22116	-2.5521	SULFIDES
PbCl2	3.84789	0.0248611	HALIDES
FeV2O4	3.2725	-0.722163	OXIDES
MgU2Mo2O11(H2O)6	4.01824	0.810405	SULFATES
Th0.25Ba0.5(UO2)2Si5O13(H2O)3	4.01014	0.718442	SILICATES
CuS	2.26049	-2.34702	SULFIDES
Ca(Al2Si3)O10(H2O)5.5	3.97143	0.658639	SILICATES
NaFe3S5(H2O)2	3.02823	-1.06396	SULFIDES
CaAl3(PO4)(PO3(OH))(OH)6	3.58686	-0.0983659	PHOSPHATES
Mg(SO4)(H2O)4	4.23324	1.16076	SULFATES
Na3Sr(PO4)(CO3)	3.14753	-1.01996	CARBONATES
Cu2Pb2Fe2Si5O17(H2O)6	3.93168	0.556829	SILICATES
CuMnO2	2.89651	-1.06755	OXIDES
Ca3Al2(SO4)(OH)2F8(H2O)2	4.52329	1.32499	HALIDES
(Pt0.5Pb0.5)Bi3(S0.5Se0.5)3.4	2.23734	-2.33887	SULFIDES
Sr(Mn0.33Y0.33U0.33)Fe2(Ti0.25Fe0.25Cr0.25V0.25)18(O0.5(OH)0.5)38	3.6079	-0.0613026	OXIDES
Ag2Au3TlSb10S10	2.43908	-2.19138	SULFIDES
PbFe2(PO4)2(OH)2	3.98429	0.610561	PHOSPHATES
SiO2	4.05099	0.612332	OXIDES
CaFe2O(PO4)2	3.8461	0.29298	PHOSPHATES
Pb(CrO4)	3.71247	0.0529184	SULFATES
(Fe0.5Fe0.5)3(Si0.5Fe0.5)2O5(OH)4	3.78104	0.214339	SILICATES
Ca0.2CrS2(H2O)2	3.60481	0.074044	SULFIDES
Cu7TlSe4	1.75814	-3.26318	SULFIDES
(Ni0.9Fe0.1)S	2.32548	-2.15173	SULFIDES
KZnCl3(H2O)2	3.79336	0.339519	HALIDES
Na2NaAlF6	4.33008	0.233856	HALIDES
Na3Al2(LiF4)3	4.36398	0.279448	HALIDES
K2Cu5O(SO4)5	3.89467	0.542048	PHOSPHATES
(NH4)2SiF6	5.04152	2.2114	HALIDES
K(Mn7Mn)O16	3.27884	-0.263073	OXIDES
K2CaSi4O10(H2O)5	3.80352	0.394542	SILICATES
Cu2Al(OH)6Sb(OH)6	4.04118	0.850602	OXIDES
K3(NaMg)(As2O3)6Cl6(H2O)16	4.01909	0.776182	HALIDES
(NH4)3(NaMg)(As2O3)6Cl6(H2O)16	4.16854	1.03801	HALIDES
CuFe2S3	2.22065	-2.54188	SULFIDES
AgSbS2	2.45351	-2.12825	SULFIDES
Pb4(OH)4Pb(S2O3)3	3.82423	0.472401	SULFATES
Pb21Cu20Cl42(OH)40(H2O)6	3.89676	0.430136	HALIDES
Mg2Mg5Si8O22(OH)2	3.68815	-0.177541	SILICATES
CuAl	0.872339	-5.06644	ELEMENTS
Cu2O	2.52877	-2.02122	OXIDES
Cu3Au	1.62689	-3.89647	ELEMENTS
Cu8AgBi13S24	2.31683	-2.16451	SULFIDES
CuFe4(SO4)6(OH)2(H2O)20	4.29095	1.30935	SULFATES
Pb4CuZn2(PO4)4(OH)2	3.81432	0.374862	PHOSPHATES
Cu(IrIr)S4	2.70395	-1.44549	SULFIDES
Cu(CrCr)S4	2.26932	-2.4766	SULFIDES
Cu8Pb4Ag3Bi19S38	2.31836	-2.16301	SULFIDES
Cu4AgPb2Bi9S18	2.32019	-2.1523	SULFIDES
Cu3O(MoO4)2	3.70096	0.141267	SULFATES
Cu7Pb27Bi25S68	2.29572	-2.16719	SULFIDES
Cu0.9Ag0.5Pb0.6Bi2.5S5	2.3145	-2.1743	SULFIDES
Cu6As2S7Ag9CuS4	2.11747	-2.78242	SULFIDES
Cu6Sb2S7Ag9CuS4	2.08212	-2.85962	SULFIDES
(Cu0.5Fe0.5)Rh2S4	2.42541	-1.4699	SULFIDES
CaCuSi4O10	3.75886	0.109534	SILICATES
Cu(UO2)2(SiO3(OH))2(H2O)6	4.10386	0.967127	SILICATES
CuFe2O4	3.4229	-0.513143	OXIDES
Cu2(Sb0.5Tl0.5)	1.16457	-4.33835	SULFIDES
Cu3(WO4)2(OH)2	3.85719	0.386645	SULFATES
Pb4CuZn2(AsO4)2(PO4)2(OH)2	3.79672	0.356013	PHOSPHATES
Ba(Al0.5Ti0.5)(PO4)((OH)0.5O0.5)F	3.96988	0.581692	PHOSPHATES
Pb(UO2)2(VO4)2(H2O)5	4.01327	0.813506	OXIDES
Pb3.5(UO2)8.0O9.0((OH)2)2.5(H2O)2	3.86212	0.553958	OXIDES
Na4Ca3MgAl4(AsO3(OH))12(H2O)9	3.96895	0.635266	PHOSPHATES
Ca8(Si2O7)2F4	3.62148	-0.262554	SILICATES
Ca2MnAs14O24Cl	3.87413	0.469944	OXIDES
Fe2TeO6(H2O)3	4.12296	0.938056	OXIDES
K2Cu(SO4)2(H2O)6	4.01775	0.873451	SULFATES
Cu4Al2(SO4)(OH)12(H2O)2	3.99581	0.762992	SULFATES
FePb3Sn4Sb2S14	2.45179	-1.97067	SULFIDES
Ba(Si0.5Al0.5)4(O0.5(OH)0.5)8(H2O)	3.69784	0.210647	SILICATES
Ca19Cu(Al0.5Mg0.5)12Si18O69(OH)9	3.49471	-0.364906	SILICATES
NaFe3(PO4)2(OH)4(H2O)2	3.98218	0.621375	PHOSPHATES
Na4Ca3Mg(PO4)4	3.32192	-0.789387	PHOSPHATES
Ca2(Si20Al4)O48(H2O)13	4.01869	0.681496	SILICATES
K4(Si20Al4)O48(H2O)13	3.91727	0.528335	SILICATES
Na4(Si20Al4)O48(H2O)13	3.94135	0.507416	SILICATES
Pb23Sb25S60Cl	2.51775	-1.83444	SULFIDES
Zn3TeO6	3.62411	0.115473	SULFATES
PbHgAs2S5	2.70048	-1.49189	SULFIDES
Ca5Mn(Si3O9)2	3.467	-0.368055	SILICATES
Tl4Pb2(As0.5Sb0.5)20S34	2.63733	-1.55759	SULFIDES
K2ZrSi6O15	3.62627	-0.0478379	SILICATES
Pb3O2(OH)Cl	3.44937	-0.311639	HALIDES
PtIn2	0.916289	-4.69997	ELEMENTS
Be3Fe4(SiO4)3S	3.43837	-0.560075	SILICATES
CuZn2	1.07376	-4.32497	ELEMENTS
CaB2Si2O8	3.71455	0.161247	SILICATES
(Cu0.5Ag0.5)14HgS8	1.99947	-3.01979	SULFIDES
Na21Mg(SO4)10Cl3	3.34047	-0.838986	SULFATES
Na21Fe(SO4)10Cl3	3.3454	-0.819477	SULFATES
Na21Mn(SO4)10Cl3	3.33195	-0.823357	SULFATES
Ag5Bi13S22	2.38402	-2.0716	SULFIDES
CuPtAsS2	2.61428	-1.85928	SULFIDES
Sr3Ce(PO4)(CO3)3	3.72049	0.393549	CARBONATES
KNa2Mn2(Li2ZnSi12)O30	3.53204	-0.305177	SILICATES
Na3(SO4)(NO3)(H2O)	3.74521	0.0122992	SULFATES
BaCa12(SiO4)4(SO4)2O3	3.32144	-0.595375	SILICATES
Na(Al2Li)Al6(Si6O18)(BO3)3(OH)3O	3.6063	-0.116295	SILICATES
Mg(HCOO)2(H2O)2	4.06347	0.950656	ORGANIC
CaB(SiO4)(OH)	3.68753	0.135435	SILICATES
BiO(OH)	3.85328	0.529882	OXIDES
FeCr2S4	2.25225	-2.56011	SULFIDES
K2TiSi6O15	3.63101	-0.0645113	SILICATES
CaSiO3	3.46513	-0.412231	SILICATES
(NH4)5(VO)2(C2O4)P4O11.0(OH)1.25(H2O)3	4.17146	1.09828	PHOSPHATES
Ce(Y0.5U0.5)Fe2(Ti0.25Fe0.25Cr0.25V0.25)18(O0.33(OH)0.33F0.33)38	3.94244	0.316334	OXIDES
La(Y0.5U0.5)Fe2(Ti0.25Fe0.25Cr0.25V0.25)18(O0.33(OH)0.33F0.33)38	3.94073	0.311783	OXIDES
Zn3(AsO4)2(H2O)4	4.02203	0.85455	PHOSPHATES
(Ca0.5)2Na6Al8Si8O32	3.31434	-0.781536	SILICATES
Na12K3Ca6Fe3Zr3(Si26O73(OH))Cl2	3.41034	-0.586545	SILICATES
CaScAlSiO6	3.35669	-0.63851	SILICATES
MnAl6Si4O17(OH)2	3.62497	-0.0488349	SILICATES
(Na0.5K0.5)6(SO4)0.5ClCa2Cl2(Si6Al6O24)	3.2747	-0.777467	SILICATES
NaAl(CO3)(OH)2	3.67927	0.117551	CARBONATES
Hg2Hg3S2O(CrO4)	3.28311	-0.712406	SULFATES
Ag9Hg0.5As6S12Te2	2.43405	-2.17048	SULFIDES
Al71Ni24Fe5	0.754335	-5.26996	ELEMENTS
Y4Cu(CO3)4Cl(OH)5(H2O)2	4.00364	0.826529	CARBONATES
Fe6Fe3(Si6O17)O3(OH)5	3.75627	0.113069	SILICATES
Ca6(CO3)1.58(Si2O7)0.21(OH)7Cl0.50(OH)0.08(H2O)0.42	3.63892	0.101178	CARBONATES
TlPb58As97S204	2.68786	-1.47408	SULFIDES
CuFeO2	3.14869	-0.994795	OXIDES
K7Na3Ca5Al2Si14O38F4Cl2	3.40459	-0.550996	SILICATES
Ce4Mg(Fe2W)(Si2O7)2O6(OH)2	3.69367	0.0927359	SILICATES
Fe(UO2)2(SO4)2(OH)2(H2O)7	4.23053	1.21724	SULFATES
Ba2Ti2(Na2)Ti(Si2O7)2(OH)2(H2O)2O2	3.62697	-0.0387117	SILICATES
VAl2O4	3.16941	-0.892432	OXIDES
Ca6(Si2O7)(SiO4)(OH)2	3.35036	-0.568256	SILICATES
(Na0.5REE0.25Ca0.25)(Ca0.75REE0.25)Sr1.5(CaNa0.25REE0.25)(PO4)3F0.5(OH)0.5	3.6109	-0.081467	PHOSPHATES
Cu4(UO2)Mo2O8(OH)6	3.87254	0.51945	OXIDES
Sr(VO3)2(H2O)4	3.97846	0.754513	OXIDES
(Al0.67)Al2O4	3.28159	-0.707703	OXIDES
CaFe4(PO4)2(OH)8(H2O)4.5	4.07224	0.859442	PHOSPHATES
BaCa2Mn4(Si3O10)(Si2O7)(OH)4(H2O)3	3.73045	0.311256	SILICATES
K2SiF6	4.83222	1.52828	HALIDES
Pb2Cu5(UO2)2(SeO3)6(OH)6(H2O)2	3.99082	0.734555	OXIDES
BiSBr	3.0806	-1.03756	SULFIDES
BiSCl	3.2729	-0.676585	SULFIDES
BiSI	2.8009	-1.5514	SULFIDES
(NH4)2NaAl(C2O4)(PO3(OH))2(H2O)2	4.09547	0.944675	PHOSPHATES
KCa2Si3O8F	3.54314	-0.287124	SILICATES
CaMnTe4O10	3.83538	0.443389	OXIDES
Na8Al6Si6O24((PO4)0.5(CO3)0.5)0.75(H2O)3	3.3769	-0.639664	SILICATES
Fe4Ti3SbO13(OH)	3.64712	-0.106236	OXIDES
Cu4(UO2)(SeO3)2(OH)6	3.93517	0.632877	OXIDES
Ag2AsS2	2.32552	-2.42285	SULFIDES
Mg6Mn2(CO3)(OH)16(H2O)4	3.91174	0.557902	CARBONATES
PbZn(VO4)(OH)	3.5767	-0.0103347	PHOSPHATES
Ca3Mn(SO4)2(OH)6(H2O)3	4.02023	0.834269	SULFATES
Sr(Y0.33U0.33Mn0.33)Fe2(Ti0.25Fe0.25Cr0.25V0.25)18(O0.5(OH)0.5)38	3.6079	-0.0613026	OXIDES
Fe2(PO4)(SO4)(OH)(H2O)6	4.24226	1.19658	PHOSPHATES
Ce2(C2O4)3(H2O)10	4.1828	1.26201	ORGANIC
Ca4Ca2Fe10O4(Fe10Si2)O36	3.40256	-0.568558	SILICATES
CaCu4(SO4)2(OH)6(H2O)3	4.03985	0.836398	SULFATES
Ba6Fe7Fe2(Si4O12)2(PO4)2(CO3)O2(OH)4	3.62242	0.00866976	SILICATES
H2Pb3(UO2)6O4(PO4)4(H2O)12	4.10613	0.984477	PHOSPHATES
Na8Al6Si6O24((PO4)0.5(CO3)0.5)0.75(H2O)3	3.3769	-0.639664	SULFIDES
Ca9Fe(PO4)7	3.64665	-0.0311044	PHOSPHATES
CuPb2Cl2(OH)4	3.83651	0.384364	HALIDES
Fe2(PO4)(SO4)(OH)(H2O)6	4.24226	1.19658	PHOSPHATES
C	3.04356	-0.0263146	ELEMENTS
NaAl11O17	3.19496	-0.896738	OXIDES
Ag3Pb2Sb3S8	2.37892	-2.2033	SULFIDES
AlO(OH)	3.66606	0.0892393	OXIDES
K(NaMn)CaNa3AlMn13(PO4)12(OH)2	3.49511	-0.123982	PHOSPHATES
Al2Si2O5(OH)4	3.91459	0.507511	SILICATES
MgV2O6(H2O)7	4.10631	0.949945	OXIDES
Na2CaCu2Si8O20(H2O)	3.68802	-0.0439798	SILICATES
Ni3As	1.65069	-3.40495	SULFIDES
ZnAl2(SO4)4(H2O)22	4.28474	1.33519	SULFATES
Ca2(IO3)2(CrO4)(H2O)	4.04001	0.628958	OXIDES
Cu1.8S	1.96583	-2.92397	SULFIDES
As4S3	2.80627	-1.2933	SULFIDES
(Ce0.5La0.5)4Fe(Ti0.25Fe0.25Mg0.25Fe0.25)2Ti2Si4O22	3.56247	-0.174278	SILICATES
C20H36	3.58953	0.495477	ORGANIC
CaMgSi2O6	3.53467	-0.396915	SILICATES
CuSiO3(H2O)	3.92797	0.547435	SILICATES
CaCu4Cl6(OH)4(H2O)4	4.00886	0.663079	HALIDES
NaK6MgCa2(Al13Si47)O120(H2O)36	3.93102	0.543048	SILICATES
CaCe(Al2Mg)Si2O7(SiO4)O(OH)	3.55303	-0.232666	SILICATES
CaLa(Al2Mg)Si2O7(SiO4)O(OH)	3.54744	-0.247593	SILICATES
Pb11Sb13S30(S2)0.5	2.51515	-1.83199	SULFIDES
(NH4)Mg(PO4)(H2O)	4.07889	0.810717	PHOSPHATES
Na2Ba6Ce2FeTi3Si12O36(OH)10(H2O)	3.65876	0.085581	SILICATES
CuFeMn14(AsO4)(AsO3)5(SiO4)2(OH)6	3.40919	-0.143186	PHOSPHATES
K6(Fe0.33Cu0.33Ni0.33)25S26Cl	2.01355	-2.75445	SULFIDES
Cu31S16	1.93135	-2.99149	SULFIDES
K3Cu5AlO2(AsO4)4	3.42197	-0.311742	PHOSPHATES
Ca(Al2Si2O8)	3.53027	-0.288463	SILICATES
CaAl2O4	3.08393	-1.06057	OXIDES
Na4Ca(SO4)3	3.53441	-0.365611	SULFATES
Ca2Ca(AsO4)2(H2O)2	3.7826	0.320809	PHOSPHATES
Cu8O2(VO4)3Cl3	3.54791	-0.243894	PHOSPHATES
Cu2O(SO4)	3.92375	0.535612	SULFATES
CaCe(Mg2Al)Si2O7(SiO4)F(OH)	3.65865	-0.141389	SILICATES
CaMg(CO3)2	3.76397	0.298047	CARBONATES
V3O4(OH)4	3.90161	0.554884	OXIDES
Cu4(AsO4)(AsO3(OH))(OH)3(H2O)	3.83269	0.417131	PHOSPHATES
Cu3As	1.53242	-3.77915	SULFIDES
Cu2.0As	1.63349	-3.58341	SULFIDES
Al2(Si3Al)O10(OH)2Al2.33(OH)6	3.84168	0.381212	SILICATES
Ca2Fe(PO4)2(H2O)2	3.86736	0.436629	PHOSPHATES
Pb4ZnZn2(PO4)4(OH)2	3.8068	0.376865	PHOSPHATES
Ni3HgS3	2.28265	-2.25852	SULFIDES
NaSr3CaY(CO3)6(H2O)3	3.81866	0.538313	CARBONATES
Ca(H2O)3Fe2(V2O7)2	3.84561	0.401874	PHOSPHATES
(Mn0.5Mg0.5)MgSi2O6	3.57225	-0.322994	SILICATES
CaAl4Si2O11	3.46157	-0.404216	SILICATES
TlFe3(SO4)2(OH)6	4.04624	0.813195	SULFATES
Na2(PO3(OH))(H2O)2	3.75451	0.165747	PHOSPHATES
Ca4Mg3Fe9O4Si3Al8FeO36	3.35925	-0.6602	SILICATES
K2FeCl4((OH)2)2	3.76501	0.225454	HALIDES
Ca6Zr(Si2O7)2(OH)4	3.52206	-0.233577	SILICATES
SeO2	4.44799	1.51554	OXIDES
Al(OH)3	3.9397	0.656677	OXIDES
Mg7Al2(Si4Al2)O15(OH)12	3.70371	-0.00888886	SILICATES
CuMg(SO4)2	4.13138	0.826391	SULFATES
NaMg3Al6(Si6O18)(BO3)3(OH)3(OH)	3.633	-0.100808	SILICATES
Tl4(Sb2.5As1.5)S8	2.21164	-2.20007	SULFIDES
Ba2Al4(CO3)4(OH)8(H2O)3	3.95585	0.792364	CARBONATES
Bi(VO4)	3.73653	0.213678	PHOSPHATES
Li2Al4(OH)12Cl2(H2O)3	3.8938	0.498112	OXIDES
Cd(SO4)(H2O)4	4.23958	1.26355	SULFATES
Ni6Fe2Cl2(OH)16(H2O)4	4.0195	0.809762	HALIDES
Pb2Fe(PO4)(PO3(OH))(OH)2	3.9071	0.508611	PHOSPHATES
MoSe2	2.38774	-2.01845	SULFIDES
Na30(Ca0.25Na0.25Ce0.25Sr0.25)12(Na0.25Mn0.25Fe0.25Ti0.25)6Zr3Ti3MnSi51O144((OH)0.33(H2O)0.33Cl0.33)9	3.41815	-0.588775	SILICATES
Ca0.5FeFe5(PO4)4(OH)6(H2O)2	4.03459	0.719558	PHOSPHATES
Pb2As2S5	2.59782	-1.63687	SULFIDES
PbCu(AsO4)(OH)	3.8025	0.357511	PHOSPHATES
Pb3Zn3(TeO6)(AsO4)2	3.70455	0.212375	PHOSPHATES
Bi24Cr8O57(OH)6(H2O)3	3.83145	0.389555	SULFATES
Pb2(UO2)3O2(PO4)2(H2O)5	4.05545	0.883318	PHOSPHATES
AlAl6BSi3O18	3.56263	-0.195495	SILICATES
PbAl2(CO3)2(OH)4(H2O)	3.99551	0.816226	CARBONATES
NaAl(AsO4)F	3.81305	0.0336509	PHOSPHATES
As4S	2.61206	-1.67955	SULFIDES
KK2Mn2(Zn2LiSi12)O30	3.52359	-0.214331	SILICATES
BaFe3(AsO4)(AsO3(OH))(OH)6	3.63464	0.0449027	PHOSPHATES
NaZnBa2Ce2Ti2Si8O26F(H2O)	3.6983	0.0823905	SILICATES
Na(Fe2.5Ti0.5)Al6(Si6O18)(BO3)3(OH)3O	3.6443	-0.0435221	SILICATES
VO(OH)2	3.96876	0.697947	OXIDES
Ni(SO4)(H2O)	4.2338	1.19121	SULFATES
Ni(UO2)2(AsO3)2(H2O)7	4.11007	1.01613	PHOSPHATES
Mg5(CO3)4(OH)2(H2O)5	4.0005	0.699024	CARBONATES
Na8Ce(La0.5REE0.5)2(PO4)6	3.36774	-0.663599	PHOSPHATES
Ag3.2Sb0.8	1.42664	-4.40394	SULFIDES
In(OH)3	3.86123	0.634554	OXIDES
FeSe2	2.42858	-2.17797	SULFIDES
Ca3(SbSn)(FeO4)3	3.40557	-0.506837	OXIDES
CaCu2S2	1.81734	-3.19106	SULFIDES
Ca2SnAl2Si6O18(OH)2(H2O)2	3.84252	0.340596	SILICATES
Ca3(C6H5O7)2(H2O)4	3.90257	0.826709	ORGANIC
MnFe2(PO4)2(OH)2(H2O)4	4.08517	0.918134	PHOSPHATES
KAlMg2(Si2Al2)O10(OH)2	3.42082	-0.494396	SILICATES
ZnTiO3	3.39807	-0.436413	OXIDES
Pb6As2O7Cl4	3.57587	-0.174693	HALIDES
Ag2CuAsS3	2.30694	-2.40119	SULFIDES
NaNa2(Mg4Al)Si8O22(OH)2	3.54604	-0.420156	SILICATES
(Ca0.5Pb0.5)CuTeO5(H2O)	3.89086	0.520338	SULFATES
(Cu0.5Fe0.5)Pb9Bi12S28	2.35358	-2.05288	SULFIDES
AgTl3Pb4As11Sb9S36	2.63332	-1.58348	SULFIDES
Cu12Pb2O15Br2	3.3251	-0.612285	HALIDES
TlPbAs3S6	2.567	-1.63414	SULFIDES
NaCa2Mg5(Si7Al)O22(OH)2	3.52976	-0.423776	SILICATES
Hg6Si2O7	3.423	-0.510988	SILICATES
FeNb3S6	2.31269	-2.17844	SULFIDES
Ca9(SiO4)4F2	3.37069	-0.63726	SILICATES
Ba(Si3Al2)O10(H2O)4	3.90283	0.558137	SILICATES
Hg3(CrO4)S2	3.36674	-0.548167	SULFATES
Fe5C2	1.6622	-3.5439	ELEMENTS
K2NaCu5FeO2(AsO4)4	3.46347	-0.304834	PHOSPHATES
Cu3Cd2(SO4)2(OH)6(H2O)4	4.07135	0.927079	SULFATES
BaCuSi4O10	3.7325	0.145892	SILICATES
(NH4)2Mg2(SO4)3	4.19775	1.0135	SULFATES
(Na0.33K0.33Ca0.33)1.5Mn6(Si0.5Al0.5)10O24(OH)4(H2O)9	3.75937	0.358528	SILICATES
(Hg2)3OCl3(OH)	3.46596	-0.526405	HALIDES
Ca2ZnBe(PO4)2(PO3(OH))(H2O)4	3.99026	0.699996	PHOSPHATES
KNa2(MgNa)(Mg3Si12)O30	3.56209	-0.375742	SILICATES
KNa6Be2(Si15Al3)O39F2	3.60532	-0.288574	SILICATES
Na2Mg(CO3)2	3.38284	-0.57706	CARBONATES
Ca2ThSi8O20	3.81535	0.206149	SILICATES
Ca2B4O7Cl2(H2O)2	3.771	0.345652	BORATES
(Fe0.33Fe0.33Zn0.33)12(AsO3)6(AsO3)SiO3(OH)(OH)6	3.61016	-0.0597987	OXIDES
ThFeNb2O8	3.6746	0.0535687	OXIDES
(Nb0.5Mo0.5)S2(Mg0.5Al0.5)(OH)2.5	3.40386	-0.313741	SULFIDES
Na3Cu6BiO4(SO4)5	3.78446	0.214715	SULFATES
Na(Al1.5Li1.5)Al6(Si6O18)(BO3)3(OH)3(OH)	3.60715	-0.116979	SILICATES
Ca3(U0.5Zr1.5)(FeO4)3	3.2874	-0.68622	OXIDES
NaFe(SO4)2	4.04376	0.649875	SULFATES
Cu6BiSe4(Se2)	2.08982	-2.68854	SULFIDES
(K2Pb)Cu4O2(SO4)4	3.78061	0.346388	SULFATES
(Mg5Si2)O9	3.3529	-0.940685	OXIDES
V7S8	2.0557	-2.6902	SULFIDES
Na1.5LiTi2O2Si4O10.5(OH)1.5(H2O)2	3.73378	0.0561592	SILICATES
Mg6(Mg0.25Ti0.25Zr0.25)2(Al0.5Mg0.5)6Si8O28(OH)10	3.71365	-0.0381158	SILICATES
CaCr2O4	3.14934	-1.07858	OXIDES
Na5Ca6Si18O38(OH)13(H2O)6	3.81145	0.266744	SILICATES
NaMgAl3(PO4)2F6(H2O)9	4.33608	1.17389	PHOSPHATES
Tl3AsS3	1.82017	-2.75483	SULFIDES
K2NaAlF6	4.19165	0.354144	HALIDES
Na2ZrSi6O15(H2O)3	3.8532	0.314193	SILICATES
Ca12Fe10Si4O32Cl6	3.35768	-0.673426	SILICATES
CuPb4(SO4)O2(OH)4(H2O)	3.84173	0.489611	SULFATES
Pb5(CrO4)2(PO4)2(H2O)	3.82044	0.328179	SULFATES
Na2LiFeSi6O15	3.56247	-0.378434	SILICATES
Cu10.7Pb10.7Bi21.3S48	2.30417	-2.16312	SULFIDES
Ba2Ti2Na3Fe(Si2O7)2O2F2	3.503	-0.4395	SILICATES
Fe2(TeO3)3(H2O)2	4.08269	0.83794	OXIDES
CuBiS2	2.26929	-2.25642	SULFIDES
AgTe	1.89307	-3.33375	SULFIDES
Cu3AsS4	2.41211	-2.05342	SULFIDES
KCu3(V2O7)(OH)2Cl	3.51608	-0.185089	PHOSPHATES
K3Na2Ca10Al15(OH)7(PO4)21(H2O)26	3.92866	0.58273	PHOSPHATES
Tl6Pb32As70S140	2.68243	-1.47017	SULFIDES
Mg2Si2O6	3.60421	-0.381599	SILICATES
MnAl(PO4)(OH)2(H2O)	3.91417	0.64936	PHOSPHATES
NaLiAl2(Si2Al2)O10(OH)2	3.40998	-0.548195	SILICATES
Na2Be2Si6O15(H2O)	3.69936	-0.076553	SILICATES
Ca2(Al2Fe)Si2O7(SiO4)O(OH)	3.56716	-0.210847	SILICATES
CaSr(Al2Fe)Si2O7(SiO4)O(OH)	3.55782	-0.200896	SILICATES
NaCaCu5(PO4)4AsO2(OH)2(H2O)7	4.00074	0.715723	PHOSPHATES
Ca3Si18Al6O48(H2O)16	3.98483	0.639271	SILICATES
(Na)Nb2Na3Ti(Si2O7)2O2(OH)2(H2O)4	3.73688	0.115843	SILICATES
Mg(SO4)(H2O)7	4.25701	1.24492	SULFATES
Cu4SnS6	2.35008	-2.17323	SULFIDES
NaMn(PO4)(OH)(H2O)2	3.86559	0.513017	PHOSPHATES
NaFeS2(H2O)2	3.33287	-0.507441	SULFIDES
Fe3B7O13Cl	3.63536	0.0934574	BORATES
Cu4O(AsO4)2	3.73017	0.168071	PHOSPHATES
BaMn2Fe(Si2O7)O(OH)	3.42332	-0.225978	SILICATES
(Cu0.5)CuCaZn2(AsO4)3(H2O)	3.80694	0.377362	PHOSPHATES
(Pb32O21)(V0.25Si0.25Mo0.25As0.25)4O16.0Cl9	3.36171	-0.498083	PHOSPHATES
Ca3Sc2(SiO4)3	3.40223	-0.565274	SILICATES
CuCl2(H2O)2	4.17573	0.968552	HALIDES
Ca5Si26Al10O72(H2O)30	3.99667	0.678991	SILICATES
K10Si26Al10O72(H2O)30	3.85702	0.467351	SILICATES
Na10Si26Al10O72(H2O)30	3.8903	0.438436	SILICATES
Fe4Fe2Si6O15(OH)8	3.88665	0.394392	SILICATES
OsS2	2.80034	-1.24772	SULFIDES
(NH4)(As2O3)2Br	4.09037	0.858541	HALIDES
NiMn3O7(H2O)3	3.81632	0.590475	OXIDES
Tl2SnAs2S6	2.37281	-1.93915	SULFIDES
Mg(CH3SO3)2(H2O)12	4.1981	1.21664	ORGANIC
(Mn0.5Fe0.5)Al(PO4)((OH)0.5O0.5)2	3.84963	0.421139	PHOSPHATES
K3Na4(Fe0.33Mn0.33Ti0.33)2Si8O20((OH)0.5O0.5)4(H2O)4	3.5553	-0.179382	SILICATES
CaMg7Fe2(OH)18(SO4)2(H2O)12	4.04772	0.786811	SULFATES
Na2Si4O9	3.55708	-0.391886	SILICATES
Co3(AsO4)2(H2O)8	4.14983	1.04488	PHOSPHATES
K2FeCl5(H2O)	3.50619	-0.354019	HALIDES
Ag8Pb12Bi16S40	2.29647	-2.22745	SULFIDES
Ca2NaMnTi5Si12O34O2(OH)3(H2O)12	3.96412	0.601661	SILICATES
NaMnCe(PO4)2(H2O)4	3.92482	0.643486	PHOSPHATES
CuFeSe2	2.12873	-2.72507	SULFIDES
Ag7Pb10Bi15S36	2.30533	-2.20871	SULFIDES
Cr2O3	3.37454	-0.730384	OXIDES
Na4Ca3Mg2As2O6(OH)2As10O20(OH)20(H2O)6(H2O)	3.81524	0.32054	PHOSPHATES
NaCa2Al2(AsO4)2F4(OH)(H2O)2	4.09599	0.66426	PHOSPHATES
PbCa2(Zn(SiO4))3	3.39632	-0.431003	SILICATES
BaSi6O13(H2O)7	4.09913	0.911806	SILICATES
CaFeAlSiO6	3.43347	-0.477144	SILICATES
Ca6Al2(SO4)3(OH)12(H2O)27	4.13772	1.06279	SULFATES
CuAgSe	1.87272	-3.29284	SULFIDES
KNaCu3O(SO4)3	3.76908	0.253417	SULFATES
Cu2(AsO4)(OH)(H2O)3	4.06522	0.894431	PHOSPHATES
BeAl(SiO4)(OH)	3.70226	0.0116078	SILICATES
LiAl(SiO4)	3.27979	-0.890733	SILICATES
Na15Ca6Fe3Zr3Si(Si25O73)(O0.33(OH)0.33(H2O)0.33)3(Cl0.5(OH)0.5)2	3.46042	-0.519471	SILICATES
Na2Be2Si6O15(H2O)	3.69936	-0.076553	SILICATES
Ag11Hg2	1.39963	-4.49048	ELEMENTS
Na4Ca(SO4)3(H2O)2	3.71213	0.0448976	SULFATES
Bi4(SiO4)3	3.80442	0.289976	SILICATES
(Cu0.5Zn0.5)16(TeO3)2(AsO4)3Cl(OH)18(H2O)7	3.922	0.648369	OXIDES
(Y0.2Ca0.2Ce0.2U0.2Th0.2)(Nb0.33Ta0.33Ti0.33)2O6	3.62323	-0.025308	OXIDES
Al3(PO4)(OH)6(H2O)8	4.14107	1.05218	PHOSPHATES
Tl4(VO)3(SO4)5(H2O)5	4.02928	0.861344	SULFATES
Mn2(AsO4)(OH)	3.57519	0.181028	PHOSPHATES
C23H48	3.61772	0.522424	ORGANIC
(Ca0.2K0.2Na0.2Sr0.2Ba0.2)48(Ti0.25Nb0.25Fe0.25Mn0.25)12(OH)12Si48O144((OH)0.33F0.33Cl0.33)14	3.49694	-0.279929	SILICATES
Na2Mg(AsO4)F	3.39302	-0.92511	PHOSPHATES
Ba(Na0.2Ca0.2Y0.2Ce0.2K0.2)(CO3)2(H2O)2.6	3.92798	0.8034	CARBONATES
Mg8Ca8(UO2)24(CO3)30O4(OH)12(H2O)138	4.1789	1.16658	CARBONATES
Th0.75Al3(PO4)2(OH)6	3.97914	0.657994	PHOSPHATES
FeGe3O7(OH)	3.91631	0.508408	OXIDES
Na2B5O7(OH)3(H2O)2	3.72956	0.285149	BORATES
Pb2Fe3(TeO3)3(SO4)O2Cl	3.93182	0.49034	OXIDES
CaB3O5(OH)	3.62231	0.154753	BORATES
Na3Al3Si3O12(H2O)2	3.4824	-0.412506	SILICATES
Be2MnFe2(PO4)4(H2O)6	4.08045	0.850728	PHOSPHATES
CaZn5Fe2(AsO4)6(H2O)14	4.07199	0.916485	PHOSPHATES
Pb12(TeO3)11(SO4)	3.81289	0.371516	OXIDES
K2Ca(CO3)2	3.19378	-0.481631	CARBONATES
Ca2Mn(PO4)2(H2O)2	3.81427	0.421313	PHOSPHATES
Li6K2Na(Ca6Na)Ti4(Si6O18)2(Si12O30)F2	3.56421	-0.326901	SILICATES
Ni4Si6O15(OH)2(H2O)6	4.02921	0.763978	SILICATES
K4(VO)3(SO4)5	3.79415	0.405553	SULFATES
Pb3Sb2S6	2.42413	-1.98432	SULFIDES
MnC2O4(H2O)3	4.09005	1.13131	ORGANIC
Ca2MgMn2Fe2Fe2Zn4(PO4)8(OH)4(H2O)14	4.00138	0.754645	PHOSPHATES
Cu3SbS4	2.34803	-2.19334	SULFIDES
Ca4MnAl4(PO4)6(OH)4(H2O)12	4.00902	0.768957	PHOSPHATES
Tl3AsS4	2.00413	-2.45144	SULFIDES
Na82.5Ca33K16.5(Si99Al99O396)(SO4)33(H2O)4	3.40836	-0.548949	SILICATES
Na46Ca10(Si42Al42O168)(SO4)12(H2O)6	3.4134	-0.57638	SILICATES
Mg3(PO4)2	3.74414	-0.103108	PHOSPHATES
Pb2(CO3)(S2O3)	3.85746	0.570392	SULFATES
(Ca0.33Na0.33Mg0.33)2(Si0.5Al0.5)12O24(H2O)15	3.99665	0.701798	SILICATES
(Mg0.25Na0.25K0.25Ca0.25)2(Si0.5Al0.5)12O24(H2O)15	3.98922	0.697719	SILICATES
(Na0.33Ca0.33Mg0.33)2(Si0.5Al0.5)12O24(H2O)15	3.99665	0.701798	SILICATES
ZnAl6(PO4)4(OH)8(H2O)4	4.01485	0.754447	PHOSPHATES
PbBiCu6O4(SeO3)4(OH)(H2O)	3.81794	0.378846	OXIDES
Fe2(SiO4)	3.51831	-0.389538	SILICATES
(K0.5Na0.5)2.5(Ca0.5Na0.5)7Si16O38((OH)0.5F0.5)2(H2O)3.5	3.69871	-0.0116209	SILICATES
Ca2Mg2B4O7(OH)6	3.64606	0.0768069	BORATES
K2Cu3O(SO4)3	3.73612	0.282057	SULFATES
MgCu4(SO4)2(OH)6(H2O)6	4.10824	0.955174	SULFATES
Fe2(FeTi)O5	3.28658	-0.821388	OXIDES
Pb2Zn(AsO4)2(H2O)	3.86592	0.512162	PHOSPHATES
MnO(OH)	3.56243	0.220384	OXIDES
Na11Ca9(Fe0.5Fe0.5)2Zr3Nb(Si25O73)((OH)0.25(H2O)0.25Cl0.25O0.25)5	3.5023	-0.412027	SILICATES
Cu2Pb6Bi8S19	2.32082	-2.11901	SULFIDES
Al4(SO4)(OH)10(H2O)4	4.09093	0.945995	SULFATES
KNaFeSi4O10	3.4648	-0.444631	SILICATES
Ba6Fe3Si8O23(CO3)2Cl3(H2O)	3.69893	0.180016	SILICATES
Na12Ca6Fe3Zr3Si(Si25O73)(H2O)3(OH)2	3.55318	-0.313546	SILICATES
Cu11Mg2Cl18(OH)8(H2O)16	4.0896	0.800502	HALIDES
Fe(WO4)	3.83854	0.238443	OXIDES
Cr1.5Fe0.2	0.78739	-5.72618	ELEMENTS
Ag8(Sb5As3)S16	2.50157	-2.0233	SULFIDES
CeNbO4(H2O)0.3	3.65867	0.204098	SULFATES
CeNbO4	3.56179	0.0227241	OXIDES
(Nd0.5Ce0.5)NbO4	3.56987	0.0296917	OXIDES
YNbO4	3.58645	-0.0550288	SULFATES
YNbO4	3.58645	-0.0550288	OXIDES
(Fe0.14Rh0.14Ni0.14Ir0.14Cu0.14Co0.14Pt0.14)8.5S8	2.45582	-1.91049	SULFIDES
Na4(UO2)(SO4)3(H2O)3	3.85963	0.36676	SULFATES
(Ca0.33Na0.33K0.33)0.9(V0.25V0.25Fe0.25Ti0.25)8O20(H2O)4	3.91088	0.504142	OXIDES
FeO(OH)	3.8146	0.293135	OXIDES
MgMn4(Fe0.5Al0.5)4Zn4(PO4)8(OH)4(H2O)20	4.03759	0.861045	PHOSPHATES
Ca5(AsO3(OH))2(AsO4)2(H2O)9	4.00089	0.769029	PHOSPHATES
CaCeFeAlMn(Si2O7)(SiO4)O(OH)	3.55099	-0.142317	SILICATES
CaLaFeAlMn(Si2O7)(SiO4)O(OH)	3.54539	-0.157243	SILICATES
CaCe(FeAlFe)Si2O7(SiO4)O(OH)	3.59684	-0.129089	SILICATES
CaLa(FeAlFe)Si2O7(SiO4)O(OH)	3.59124	-0.144016	SILICATES
MnLaFeAlMn(Si2O7)(SiO4)O(OH)	3.54795	-0.0970036	SILICATES
Pb2Fe(PO4)(VO4)(OH)	3.76994	0.245468	PHOSPHATES
(La0.33Ce0.33Ca0.33)9Fe(SiO4)3(SiO3(OH))4(OH)3	3.59369	-0.0344576	SILICATES
Fe0.67Fe4(SO4)6(OH)2(H2O)20	4.30038	1.32436	SULFATES
Pb(Mn6Fe2)O16	3.43564	-0.127111	OXIDES
(K0.5Na0.5)5(Si31Al5)O72(H2O)18	3.95422	0.556205	SILICATES
Mg2(K0.5Na0.5)2Ca0.5(Si29Al7)O72(H2O)18	3.96822	0.571679	SILICATES
(Na0.5K0.5)5(Si31Al5)O72(H2O)18	3.95422	0.556205	SILICATES
(NH4)2.5Mg2.5(Al5Si31O72)(H2O)22	4.05878	0.759145	SILICATES
Na(NaCa)(Mg4Fe)(Si7Al)O22F2	3.61987	-0.349385	SILICATES
NaNa2(Mg2Fe2Li)Si8O22F2	3.64008	-0.321426	SILICATES
(NaMn)(Mg4Fe)Si8O22(OH)2	3.65884	-0.150673	SILICATES
(Ca3Ce)Ce2Fe2B4Si4O22(OH)2	3.52291	-0.145377	SILICATES
Ba(Mn6Fe2)O16	3.37981	-0.185362	OXIDES
Fe10O14(OH)2	3.60463	-0.186919	OXIDES
NaCa2(Mg3FeTi)(Si6Al2)O22O2	3.48306	-0.491063	SILICATES
Na(NaCa)(Mg4Fe)(Si7Al)O22(OH)2	3.53292	-0.421808	SILICATES
NaNa2(Mg2Fe2Li)Si8O22(OH)2	3.55217	-0.39518	SILICATES
CaZnFe(AsO4)2(OH)(H2O)	3.88849	0.510512	PHOSPHATES
Fe2(MoO4)3(H2O)7	4.13452	1.01022	SULFATES
Ca4Ce2Fe(Be1.5)Si4B4O22O2	3.48323	-0.267815	SILICATES
Na3Fe(SO4)3(H2O)3	3.95307	0.534681	SULFATES
NaNa2(Mg3FeTi)Si8O22O2	3.54031	-0.446816	SILICATES
NaLi2(Mg2Fe2Li)Si8O22(OH)2	3.56293	-0.380706	SILICATES
CaCe3(FeAl2Fe)Si2O7Si3O12.0O(OH)2	3.61328	-0.0532453	SILICATES
CaLa3(FeAl2Fe)Si2O7Si3O12.0O(OH)2	3.6033	-0.0798706	SILICATES
Ca2Fe(AlSi3)O10(OH)2	3.65366	-0.0359913	SILICATES
FeSi2O5(OH)	3.95643	0.484653	SILICATES
(Fe0.67)2(Fe)3(PO4)3(OH)4(H2O)	4.0703	0.772017	PHOSPHATES
K(FeSi3O8)	3.61081	-0.111389	SILICATES
(Fe0.33Fe0.33Mg0.33)4(Si0.5Fe0.5)6O15(O0.5(OH)0.5)2(H2O)6	3.94858	0.537529	SILICATES
Li0.5(Fe0.5Mn0.5)(PO4)	3.66909	0.00501099	PHOSPHATES
FeFe2(PO4)2(OH)3(H2O)5	4.15921	1.01797	PHOSPHATES
Pb2.4Fe2Si4O10(CO3)1.7(OH)3(H2O)	3.94252	0.587272	SILICATES
Fe3(AsO4)2(OH)3(H2O)5	4.14316	1.00079	PHOSPHATES
Na(NaCa)(Mg3Fe2)(Si6Al2)O22(OH)2	3.50883	-0.44091	SILICATES
FeAl2(PO4)2(OH)3(H2O)5	4.12426	0.969998	PHOSPHATES
(NaCa)(Mg4Fe)Si8O22(OH)2	3.65747	-0.182996	SILICATES
Ca2(Mg1.25Fe3.75)Si8O22(OH)2	3.68802	-0.0511913	SILICATES
NaFeFe2(PO4)3	3.83249	0.21327	PHOSPHATES
KFeAlSi4O10(OH)2	3.69765	0.0729168	SILICATES
Fe2Fe5Si8O22(OH)2	3.75124	0.0722582	SILICATES
FeFe5(PO4)4(OH)5(H2O)6	4.1139	0.903864	PHOSPHATES
Na2Fe5FeAl(PO4)6	3.74744	0.0599424	PHOSPHATES
CaFeSi2O6	3.57162	-0.250604	SILICATES
FeAl2Si2O6(OH)4	3.83083	0.33399	SILICATES
KFeFeSi4O10(OH)2	3.72594	0.111754	SILICATES
Ca1.5Fe(Si0.33Al0.33Be0.33)5Be2O13(OH)2(H2O)2	3.71985	0.0808667	SILICATES
NaCa2Fe5(Si7Al)O22(OH)2	3.57375	-0.249596	SILICATES
(NH4)2Fe2(SO4)3	4.22512	1.12188	SULFATES
BaFe2Fe(Si2O7)O(OH)	3.54941	-0.189603	SILICATES
NaNa2(Fe2Fe2Li)Si8O22F2	3.65856	-0.24827	SILICATES
Ca2(Fe4Fe)(Si7Al)O22(OH)2	3.66559	-0.0618379	SILICATES
Na(NaCa)(Fe4Fe)(Si7Al)O22(OH)2	3.56811	-0.282464	SILICATES
NaNa2(Fe1.5Mg0.5)Fe2(AlSi7O22)(OH)2	3.6178	-0.220111	SILICATES
NaNa2(Fe3FeTi)Si8O22O2	3.56802	-0.337082	SILICATES
NaLi2(Fe2Fe2Li)Si8O22(OH)2	3.58053	-0.311034	SILICATES
Ag6As2S7Ag10FeAs2S8	2.25194	-2.59631	SULFIDES
NaCa2Fe5(Si7AlO22)F2	3.66274	-0.168563	SILICATES
NaLi2(Fe2Al2Li)Si8O22F2	3.64015	-0.273852	SILICATES
Fe2(Fe3Al2)(Si6Al2)O22(OH)2	3.65486	-0.0780337	SILICATES
Na2Fe3Al2Si8O22(OH)2	3.65876	-0.113708	SILICATES
Fe(SO4)(H2O)6	4.26646	1.28485	SULFATES
(Fe0.25Mg0.25Zn0.25Al0.25)3(Al0.33Ti0.33Fe0.33)8O15(OH)	3.37977	-0.588	OXIDES
Li2(Fe3Al2)Si8O22(OH)2	3.66979	-0.0988818	SILICATES
Ca2(Fe4Al)(Si7Al)O22(OH)2	3.6511	-0.0817302	SILICATES
(Fe0.5Mg0.5)2Al4Si5O18	3.64484	-0.134263	SILICATES
Na(NaCa)(Fe4Al)(Si7Al)O22(OH)2	3.55397	-0.301882	SILICATES
Na15Ca6Fe3Zr3Nb(Si25O73)(O0.33(OH)0.33(H2O)0.33)3(F0.5Cl0.5)2	3.46434	-0.520247	SILICATES
Cu2FeSnS4	2.23983	-2.43355	SULFIDES
BaFe3(Si2Al2)O10(OH)2	3.50446	-0.262461	SILICATES
FeFe2(PO4)2(OH)2(H2O)8	4.17398	1.07015	PHOSPHATES
Ca9NaFe(PO4)7	3.5632	-0.203204	PHOSPHATES
Pt2FeNi	2.03237	-3.33317	ELEMENTS
(Al0.33Fe0.33Zn0.33)2(Al0.5Sn0.5)6O11(OH)	3.44399	-0.37283	OXIDES
(Al0.33Fe0.33Zn0.33)3(Al0.33Sn0.33Fe0.33)8O15(OH)	3.44029	-0.41186	OXIDES
Na3SrCeFeSi6O17	3.41498	-0.564106	SILICATES
Na3SrLaFeSi6O17	3.41074	-0.575429	SILICATES
NaFe2(Fe3Al2)(Si5Al3)O22(OH)2	3.53038	-0.319344	SILICATES
NaCa2(Fe4Al)(Si6Al2)O22(OH)2	3.52671	-0.322953	SILICATES
NaLi2(Fe2Al2Li)Si8O22(OH)2	3.55224	-0.349872	SILICATES
Na2FeMgAl(PO4)3	3.58309	-0.308711	PHOSPHATES
CaMn3Fe(Si5O15)	3.51448	-0.188548	SILICATES
NaCaNaFe5(Si8O22)(OH)2	3.60101	-0.228526	SILICATES
(Fe0.5Mn0.5)2Fe3(PO4)3(OH)4(H2O)	3.97473	0.640787	PHOSPHATES
NaFe(FeAl)(PO4)3	3.80122	0.170345	PHOSPHATES
Ca0.3(Fe0.33Mg0.33Fe0.33)3(Si0.5Al0.5)4O10(OH)2(H2O)4	3.86968	0.417804	SILICATES
FeSe2	2.42858	-2.17797	SULFIDES
Fe2Si2O6	3.67812	-0.0889769	SILICATES
FeAs3	2.109	-2.75088	SULFIDES
CuFe2TlAs2S6	2.35207	-2.14143	SULFIDES
FeFe2(PO4)2(OH)2(H2O)6	4.1516	1.01133	PHOSPHATES
Be(Fe0.33Mg0.33Zn0.33)3Al8O16	3.23074	-0.847277	OXIDES
(Be0.33Zn0.33Mg0.33)FeAl4O8	3.23246	-0.841453	OXIDES
Na(NaCa)(Fe3Al2)(Si6Al2)O22(OH)2	3.50693	-0.375239	SILICATES
FeTiTa2O8	3.73764	0.0965002	OXIDES
FeS0.85Fe(OH)2	3.36627	-0.477602	SULFIDES
Rh5Fe10S16	2.26995	-2.11459	SULFIDES
Ca2(Fe3Al2)(Si6Al2)O22(OH)2	3.60291	-0.156876	SILICATES
Na6Fe2(CO3)4(SO4)	3.39936	-0.528134	CARBONATES
(FeCu)S2(Fe0.33Al0.33Mg0.33)1.53(OH)3.06	3.24205	-0.692054	SULFIDES
(Fe5Cu)TlAs4S12	2.44299	-2.02396	SULFIDES
FeSnTa2O8	3.78538	0.214077	OXIDES
NaNaFe(FeAl)(PO4)3	3.60156	-0.235556	PHOSPHATES
NaBF4	5.07146	1.75128	HALIDES
Ca4(Na0.5Ca0.5)4(Ti0.5Nb0.5)4(Si2O7)2O8F3	3.52927	-0.397347	SILICATES
(Ca0.33Ce0.33Na0.33)(Nb0.33Ta0.33Ti0.33)2(O0.33(OH)0.33F0.33)6	4.0318	0.531816	OXIDES
CaFe3(Al5Mg)(Si6O18)(BO3)3(OH)3(OH)	3.66207	-0.00595126	SILICATES
Fe4V4O16(H2O)5	3.93913	0.577929	OXIDES
(Fe0.33Fe0.33Ti0.33)3O2As2O5	3.64089	-0.0819222	OXIDES
Ag6As2S7Ag10HgAs2S8	2.27508	-2.54835	SULFIDES
Na(UO2)(SO4)(OH)(H2O)3.5	4.09742	0.934407	SULFATES
Mn2V2O7(H2O)2	3.71829	0.34698	PHOSPHATES
Fe(SO4)(OH)(H2O)5	4.28271	1.30656	SULFATES
C19H34	3.58838	0.494383	ORGANIC
Pb3Cl4F(OH)(H2O)	4.09747	0.664529	HALIDES
Cu2(C2O4)(OH)2(H2O)2	4.05146	0.959961	ORGANIC
K(Al0.5Zn0.5)2(As0.5Si0.5)2O8	3.53772	-0.121784	PHOSPHATES
(Fe0.5Sb0.5)Mn2O4	3.17619	-0.550227	OXIDES
Na3CaMn11(PO4)9	3.49367	-0.125228	PHOSPHATES
Sr(UO2)2(V2O8)(H2O)5	3.97642	0.75666	OXIDES
Cu11O2(VO4)6	3.50479	-0.255249	PHOSPHATES
Pb5(AsO3)3Cl	3.54629	-0.131947	OXIDES
Ag3AuSe2	2.14981	-3.03864	SULFIDES
K4Ca2AlSi7O17(O1.0(OH)1.0)(H2O)1.0(OH)1.0Cl	3.47173	-0.282504	SILICATES
Ag5Pb14Sb21S48	2.49194	-1.9161	SULFIDES
Pb4Cu4Te2(SO4)2O11(OH)2(H2O)	3.91925	0.571832	SULFATES
C10H22O3	3.75606	0.714914	ORGANIC
Ca7.5(Na0.5K0.5)0.5(SiO4)3.5(PO4)0.5	3.21824	-0.8389	SILICATES
Cu2RhIrSb2	1.6506	-3.23121	SULFIDES
Pb3Ge(SO4)2(OH)6(H2O)3	4.14735	1.05799	SULFATES
Fe(SO3)(H2O)3	4.18045	1.10342	OXIDES
CuNi2S4	2.45288	-1.91599	SULFIDES
Mn2Mn(AsO4)(OH)4	3.70875	0.421911	PHOSPHATES
K2ZnCl4	2.8969	-1.39846	HALIDES
CeAl3(PO4)2(OH)6	3.93185	0.605561	PHOSPHATES
LaAl3(PO4)2(OH)6	3.92712	0.592931	PHOSPHATES
NdAl3(PO4)2(OH)6	3.93558	0.608777	PHOSPHATES
SmAl3(PO4)2(OH)6	3.94067	0.60784	PHOSPHATES
FeTiP	1.47833	-4.18709	ELEMENTS
Cu(Cr1.5Sb0.5)S4	2.35397	-2.28427	SULFIDES
(K3Ca2Na)Al8Si8O32(H2O)12	3.72894	0.211393	SILICATES
CaMn(AsO3(OH))2(H2O)2	3.98333	0.777928	PHOSPHATES
Al2(PO4)F2(OH)(H2O)7	4.31649	1.2875	PHOSPHATES
Mg3(BO3)F3	4.09981	0.189566	BORATES
CeF3	5.44597	2.59748	HALIDES
LaF3	5.4152	2.51539	HALIDES
KFe3(Si3Al)O10F2	3.71924	-0.0564491	SILICATES
Ca5(PO4)3F	3.67288	-0.0313686	PHOSPHATES
CsCa4(Si8O20)F(H2O)8	3.91887	0.533294	SILICATES
KCa4Si8O20F(H2O)8	3.92356	0.534484	SILICATES
NaCa4Si8O20F(H2O)8	3.93549	0.524114	SILICATES
NH4Ca4(Si8O20)F(H2O)8	4.01088	0.692254	SILICATES
Na2CaBaFeFe13Al(PO4)11(PO3(OH))F2	3.80978	0.186799	PHOSPHATES
BaNa4CaFe13Al(PO4)11(PO3(OH))F2	3.74588	0.0526884	PHOSPHATES
(Ba0.33Sr0.33K0.33)2(Na0.5Fe0.5)3TiF2Ti2(Si2O7)2O2	3.54766	-0.354963	SILICATES
(Ce0.5Ca0.5)5(SiO4)3F	3.56304	-0.168014	SILICATES
(Y0.5Ca0.5)5(SiO4)3F	3.58065	-0.223552	SILICATES
NaFe3Al6(Si6O18)(BO3)3O3F	3.67636	-0.0308024	SILICATES
(Ca0.5REE0.5)5((SiO4)0.5(PO4)0.5)3F	3.62913	-0.0710239	SILICATES
(Ca0.33Na0.33)2Ta2O6F	3.87649	0.232622	OXIDES
(Ca0.5Na0.5)2(Nb0.5Ti0.5)2O6F	3.56485	-0.365144	OXIDES
(Ca0.33Na0.33)2Sb2(O0.5(OH)0.5)6F	4.01163	0.588694	OXIDES
K3Na3Ca5Si12O30F4(H2O)	3.59034	-0.252015	SILICATES
SrCaCa3(PO4)3F	3.6631	-0.0209429	PHOSPHATES
KNa4Ca4Si8O18(CO3)4F(H2O)	3.63377	-0.0706134	SILICATES
BaNa2Na2CaMg13Al(PO4)11(PO3(OH))F2	3.68801	-0.176473	PHOSPHATES
Ca7(SiO4)3F2	3.41638	-0.574823	SILICATES
NaMg3Al6(Si6O18)(BO3)3(OH)3F	3.6677	-0.067422	SILICATES
Na(Li1.5Al1.5)Al6(Si6O18)(BO3)3(OH)3F	3.64136	-0.0838979	SILICATES
Ca5(SiO4)1.5(SO4)1.5F	3.65567	-0.0583747	SILICATES
CaF2	4.83278	1.36072	HALIDES
Ca12Al14O32(H2O)4F2	3.30495	-0.646103	OXIDES
(SrNa)Ti2Na3Ti(Si2O7)2O2F2	3.49975	-0.548134	SILICATES
Ca(Li2Al)Al6(Si6O18)(BO3)3(OH)3F	3.64128	-0.075561	SILICATES
KLiAl1.5(Si3.5Al0.5)O10F2	3.72072	-0.0736908	SILICATES
Ca12Al14O32F2	3.10503	-1.05798	OXIDES
(Na1.5Ca0.5)(Mg1.5Al0.5)F6F	4.69911	0.869394	HALIDES
(Na1.5Bi0.5)Ta2O6F	3.67699	-0.176637	OXIDES
(Na0.2Pb0.2Ca0.2REE0.2U0.2)2Nb2O6F	3.6295	-0.0819308	OXIDES
CaCa2(Mg4Al)(Si5Al3)O22F2	3.54777	-0.414022	SILICATES
PbF2	5.15739	2.04006	HALIDES
NaCa2Mg5(Si7Al)O22F2	3.61654	-0.351451	SILICATES
BaMg3Al2Si2O10F2	3.62008	-0.321148	SILICATES
NaNa2(Mg2Al2Li)Si8O22F2	3.61037	-0.362205	SILICATES
NaNa2(Mg3Al2)(AlSi7O22)(F0.5(OH)0.5)2	3.54959	-0.424248	SILICATES
NaCa2(Mg4Al)(Si6Al2)O22F2	3.57639	-0.391898	SILICATES
NaLi2(Mg2Al2Li)Si8O22F2	3.62167	-0.347008	SILICATES
KMg3(Si3Al)O10F2	3.66381	-0.275916	SILICATES
Na(NaCa)Mg5Si8O22F2	3.64517	-0.329328	SILICATES
Na2(Fe3Fe2)Si8O22F2	3.78486	0.0181962	SILICATES
Na(NaCa)(Mg3Al2)(Si6Al2)O22F2	3.56486	-0.410221	SILICATES
KMg3FeSi3O10F2	3.69352	-0.235137	SILICATES
Ca2Mg5Si8O22F2	3.74962	-0.0985893	SILICATES
NaAl3(PO4)2(OH)2F2(H2O)2	4.08195	0.718934	PHOSPHATES
Ca2Pb3(PO4)3F	3.812	0.259779	PHOSPHATES
Pb5(PO4)3F	3.90475	0.453877	PHOSPHATES
NaFe3Al6(Si6O18)(BO3)3(OH)3F	3.68861	0.0153955	SILICATES
Ca2Sr3(PO4)3F	3.64353	-9.15338e-05	PHOSPHATES
SrCaSr3(PO4)3F	3.63375	0.0103342	PHOSPHATES
NaMn3Al6(Si6O18)(BO3)3(OH)3F	3.63152	-0.00107626	SILICATES
CaMg3(Al5Mg)(Si6O18)(BO3)3(OH)3F	3.6764	-0.0535931	SILICATES
Ca19(Al0.5Mg0.5)13(SiO4)10(Si2O7)4O(F0.5(OH)0.5)9	3.54793	-0.326791	SILICATES
Al3(PO4)2(OH)2F(H2O)5	4.17686	1.03135	PHOSPHATES
ZnZn3Fe(PO4)3(OH)2(H2O)7(H2O)2	4.09879	0.975519	PHOSPHATES
CaAl(PO4)(OH)2(H2O)	3.91015	0.554698	PHOSPHATES
Ca2Y2Na3Ti(Si2O7)2(OF)F2	3.5605	-0.431941	SILICATES
(Fe2Al)Al6(Si6O18)(BO3)3(OH)3(OH)	3.71487	0.114675	SILICATES
SbMn(Mg0.5Mn0.5)10O8(BO3)4	3.21246	-0.684758	BORATES
Ca(UO2)3(CO3)2O2(H2O)6	4.09026	1.00939	CARBONATES
(Na0.5K0.5)2(Sr0.5Ca0.5)(SO4)B5O8(OH)(H2O)2	3.69339	0.264356	BORATES
SnNb2O6	3.71801	0.180974	OXIDES
Ca2Mn5Be4(PO4)6(OH)4(H2O)6	3.86597	0.516169	PHOSPHATES
Cu2Al2(AsO4)((OH)0.33O0.33(H2O)0.33)6	3.8327	0.42683	PHOSPHATES
YTaO4	3.63619	-0.00894652	SULFATES
Ca(CHOO)2	3.82548	0.625235	ORGANIC
CuPb2(CrO4)(AsO4)(OH)	3.76649	0.235674	SULFATES
Mg2(SiO4)	3.41274	-0.807569	SILICATES
Ca4(SiO3)3(OH)2	3.50316	-0.292092	SILICATES
Fe4Fe2(OH)12(CO3)(H2O)3	4.00176	0.754596	OXIDES
Pb0.5O2.0(UO2)4(OH)5.0(H2O)4	4.0707	0.955771	OXIDES
Mn0.33Zn0.33Ca0.33SiO3	3.53862	-0.1626	SILICATES
(Zn0.5Al0.5)3(Si0.5Al0.5)2O5(OH)4	3.68905	0.154952	SILICATES
Ba(UO2)2(VO4)2(H2O)5	3.96966	0.767997	OXIDES
Mn6(V)(SiO4)2O3(OH)3	3.40434	-0.158508	SILICATES
Cu3Bi(SeO3)2O2Cl	3.82761	0.331224	OXIDES
Pb21.7Sn9.3Fe4.0Sb8.1S56.9	2.40479	-2.0375	SULFIDES
K3Al5(PO3(OH))6(PO4)2(H2O)12	4.04511	0.848058	PHOSPHATES
(Ce0.33Nd0.33Ca0.33)(UO2)3(PO4)2O(OH)(H2O)6	4.12275	1.02036	PHOSPHATES
(Nd0.33Ce0.33Sm0.33)(UO2)3(PO4)2O(OH)(H2O)6	4.12507	1.02875	PHOSPHATES
NaNb2O5(OH)(H2O)3	3.93266	0.613676	OXIDES
K3Na3Ca5Si12O30(F0.5(OH)0.5)4(H2O)	3.53239	-0.304217	SILICATES
BaF2	4.6922	1.55463	HALIDES
Cu2TeO4(OH)2	3.95427	0.627778	OXIDES
Ca2Mn3MnFeZn2Si2O10(OH)8	3.53608	-0.00913415	SILICATES
ZnFe2O4	3.3896	-0.504274	OXIDES
(K0.5Na0.5)4(Mn0.33Mg0.33Zn0.33)48(Si0.5Al0.5)72(O0.5(OH)0.5)216(H2O)6	3.69339	0.149813	SILICATES
PbCu(SeO4)(OH)2	3.98993	0.718005	SULFATES
Ca3Be2(PO4)2(PO3(OH))2(H2O)4	3.9803	0.643965	PHOSPHATES
(Na0.5K0.5)30Ca10(Si30Al30)O120(SO4)10(H2O)2	3.39096	-0.510354	SILICATES
CoSe	2.26511	-2.49157	SULFIDES
Mg2MnO2(BO3)	3.21493	-0.840906	BORATES
CuPb8(AsO3)2O3Cl5	3.46905	-0.364156	OXIDES
AgPbSbS3	2.35406	-2.22831	SULFIDES
C14H10	3.39742	0.311884	ORGANIC
Ba2TiO(Si2O7)	3.43647	-0.269668	SILICATES
Na(Ti3Fe)O8	3.36714	-0.707773	OXIDES
Mn8Si6O15(OH)10	3.65954	0.237507	SILICATES
K(Na)Mg2(Be2Mg)Si12O30	3.68364	-0.122343	SILICATES
Cu5Pb5Bi7S18	2.2669	-2.2401	SULFIDES
Mn(UO2)2(VO4)(PO4)(H2O)4	4.02295	0.853259	OXIDES
FeTe2	2.0267	-2.94818	SULFIDES
CaB2(OH)8.0	3.98094	0.809544	BORATES
(Mn0.5Fe0.5)2Fe3(PO4)3(OH)5	3.97746	0.635968	PHOSPHATES
PdBi2	1.37446	-3.58957	SULFIDES
K3Na5Mg5(IO3)6(SO4)6(H2O)6	3.9503	0.468122	SULFATES
Pb3Cu6TeO6(OH)7Cl5	3.80406	0.284921	OXIDES
Ca4Si2O6(CO3)(OH)2	3.56049	-0.118351	SILICATES
Cu3FeS8	2.5943	-1.72262	SULFIDES
Ca(VO)2(AsO4)2(H2O)4	4.04256	0.824705	PHOSPHATES
Pb3Sb8S15	2.61033	-1.67686	SULFIDES
Al4(UO2)4(PO4)6(OH)2(H2O)19.5	4.169	1.08576	PHOSPHATES
(Cu0.5Ag0.5)6PbS4	1.97964	-3.00919	SULFIDES
Tl2AgCu2As3S7	2.29405	-2.17702	SULFIDES
PbFe(AsO3)O	3.58317	-0.117343	PHOSPHATES
Au(Te0.65Se0.35)	2.75811	-2.01462	SULFIDES
Ce2FeBe2O2(SiO4)2	3.47886	-0.349877	SILICATES
Nd2FeBe2O2(SiO4)2	3.49026	-0.340041	SILICATES
Y2FeBe2O2(SiO4)2	3.49626	-0.404762	SILICATES
NaCaCeF6	4.81302	1.31657	HALIDES
NaCaYF6	4.82946	1.26473	HALIDES
Mn21Si8O27(OH)20	3.50174	0.0319088	SILICATES
ZnAl2O4	3.21984	-0.737297	OXIDES
Na2ZrSi3O9(H2O)2	3.70396	0.0294088	SILICATES
Hg3N18Hg36.0(Cl0.5I0.5)24	3.3187	-0.941007	HALIDES
Na2(Be0.5Li0.5)Zr2(PO4)4(H2O)1.5	3.85057	0.308376	PHOSPHATES
Ca2Zn(AsO4)2(H2O)2	3.83267	0.439911	PHOSPHATES
KCa0.5As4O6Cl2(H2O)5	4.02694	0.811127	HALIDES
MnAl2O4	3.09197	-0.87125	OXIDES
Al6(AsO4)3(OH)9(H2O)4(H2O)8	4.10808	0.977922	PHOSPHATES
Na15(SO4)5ClF4	3.34023	-0.974926	SULFATES
PbS	2.15518	-2.42843	SULFIDES
PbBi2S4	2.38778	-1.97826	SULFIDES
CaCe2(CO3)4(H2O)	3.94886	0.837627	CARBONATES
NaFe4(PO4)3	3.69635	-0.0449401	PHOSPHATES
(Hg5Cu)CsAs4S12	2.56766	-1.73502	SULFIDES
Ca4Al2(PO4)2F8(H2O)5	4.36015	1.12554	PHOSPHATES
CuGaS2	2.0369	-2.60103	SULFIDES
PbGa3(AsO4)(SO4)(OH)6	3.9579	0.732976	PHOSPHATES
Pb(Ga0.33Al0.33Ge0.33)3(PO4)2(OH)6	4.00658	0.753602	PHOSPHATES
Ca7(SiO4)3(CO3)	3.30642	-0.633241	SILICATES
Ba2Fe(VO4)2(OH)	3.44574	-0.193029	PHOSPHATES
BiF3	5.7362	2.99252	HALIDES
Pb9Ca6(Si2O7)4(SiO4)O	3.43388	-0.413983	SILICATES
(K0.5Na0.5)1.5Mn6(Si0.5Al0.5)10O24(OH)4(H2O)9	3.75475	0.349972	SILICATES
Ba0.5(Na0.5K0.5)0.5Al2(Si2.5Al1.5)O10(OH)2	3.59098	-0.102496	SILICATES
Ir3Te8	2.42533	-2.0215	SULFIDES
FeSbBiS4	2.49582	-1.91465	SULFIDES
CsLiMg2(Si4O10)F2	3.684	-0.227582	SILICATES
Mn6AsSbO10(OH)2	3.37721	-0.136668	OXIDES
NaBa3B7Si2O16(OH)4	3.58365	0.100336	SILICATES
Ca3(Al6Si10O32)(H2O)14	3.94713	0.596289	SILICATES
Na6(Al6Si10O32)(H2O)8.5	3.70784	0.0522223	SILICATES
PbCuFe(AsO4)2(OH)(H2O)	3.95554	0.620287	PHOSPHATES
(Ni0.33Fe0.33Ir0.33)	1.58738	-3.67968	ELEMENTS
Mg2Fe(PO4)2(OH)(H2O)2	3.99483	0.574128	PHOSPHATES
Ce(AsO4)	3.8429	0.512433	PHOSPHATES
La(AsO4)	3.82238	0.457703	PHOSPHATES
Ni(CO3)	3.96286	0.822687	CARBONATES
ZrMn2Mn4O8(SiO4)	3.22676	-0.420444	SILICATES
Mn5(PO4)2(OH)4	3.6105	0.239553	PHOSPHATES
(Ca0.5Ce0.5)4(Al0.33Mg0.33Fe0.33)4(Si2O7)(SiO4)3(O0.33F0.33(OH)0.33)3	3.66082	-0.0661486	SILICATES
Ca6(AsV3V9As6O51)(H2O)31	4.06466	0.883708	PHOSPHATES
CaAl2(PO4)2(OH)2(H2O)	3.92422	0.547506	PHOSPHATES
Ca4Mn3(BO3)3(CO3)O3	3.29172	-0.404435	BORATES
Na4Zn2Si7O18(H2O)5	3.72555	0.094237	SILICATES
KPb(UO2)7O5(OH)7(H2O)8	4.00119	0.838418	OXIDES
NaMnFe5(PO4)4(OH)6(H2O)2	3.96258	0.601451	PHOSPHATES
Na2Ca(CO3)2(H2O)5	3.88785	0.565311	CARBONATES
BaCa6(SiO4)2(SO4)2O	3.48015	-0.274012	SILICATES
CaAlF4(OH)(H2O)	4.6729	1.51447	HALIDES
Pb8As4O11Cl6	3.65172	-0.0390543	OXIDES
Mg2(Mg3Al2)(Si6Al2)O22(OH)2	3.6098	-0.256462	SILICATES
Cu8S5	2.0225	-2.81302	SULFIDES
(Cu0.33Fe0.33Ag0.33)9Se8	2.1002	-2.84002	SULFIDES
Ca2Al(SiAl)O7	3.24276	-0.790431	SILICATES
Mn5(AsO4)2(AsO3(OH))2(H2O)10	4.0218	0.919188	PHOSPHATES
MgTiO3	3.34689	-0.858369	OXIDES
BiMo1.0Mo1.2O7(OH)(H2O)	4.03067	0.824636	OXIDES
Cu(AsO3(OH))(H2O)	4.09896	0.93175	PHOSPHATES
KFe3(H2(PO4))2(H(PO4))4(H2O)6	4.17383	1.0538	PHOSPHATES
Pt4Sb3	2.43634	-2.63421	SULFIDES
Ca3Sn(SO4)2(OH)6(H2O)3	4.05116	0.856208	SULFATES
Be3Zn4(SiO4)3S	3.41862	-0.447611	SILICATES
Pb14Sb6S23	2.36159	-2.0876	SULFIDES
Na12(Mn0.33Sr0.33REE0.33)3Ca6Fe3Zr3NbSi25O76Cl2(H2O)	3.46524	-0.478653	SILICATES
Cu5O2(SeO3)2Cl2	3.7571	0.149498	OXIDES
KNaZrSi3O9(H2O)2	3.671	0.0580488	SILICATES
Na6CaMg(IO3)6(CrO4)2(H2O)12	4.00631	0.589886	OXIDES
Cu2(CO3)(OH)2(H2O)6	4.15747	1.12842	CARBONATES
Pb4(CrO4)2(OH)2FCl	3.85588	0.305603	SULFATES
Pb4(AsO3)Cl4(OH)	3.71223	0.0382062	OXIDES
(Mn0.5Ca0.5)(Nb0.5Ti0.5)5O12(H2O)9	4.02769	0.826229	OXIDES
ZnAl2(AsO4)(OH)5	3.89361	0.56075	PHOSPHATES
(Ca0.33Na0.33)2Y3Si6O18(H2O)2	3.79283	0.226812	SILICATES
Cu2(NO3)(OH)3	4.12977	0.922476	CARBONATES
Cu13Fe2Ge2S16	2.24621	-2.3927	SULFIDES
Cu13VGe3S16	2.24779	-2.36283	SULFIDES
NiAsS	2.3736	-2.07088	SULFIDES
NiAsS	2.3736	-2.07088	SULFIDES
NiAsS	2.3736	-2.07088	SULFIDES
Na2(Sb0.5As0.5)8S13(H2O)2	2.95598	-1.11357	SULFIDES
MnMgZn(SiO4)(OH)2	3.52397	-0.156359	SILICATES
K2(UO2)(SO4)2(H2O)2	3.90146	0.660925	SULFATES
SbAsS3	2.84941	-1.2275	SULFIDES
PtSb2	2.22515	-2.84368	SULFIDES
CaCl2(H2O)4	4.14829	0.999712	HALIDES
K5Fe3O(SO4)6(H2O)10	3.99993	0.805424	SULFATES
(Hg2N)2(SO4)(H2O)0.5	3.78686	0.194807	HALIDES
Al(OH)3	3.9397	0.656677	OXIDES
(Cu0.5Fe0.5)2Pb26.4(Bi0.5Sb0.5)19.6S57	2.36344	-2.07187	SULFIDES
CaMn2Ca2(AsO4)2(AsO3(OH))2(H2O)4	3.88698	0.58921	PHOSPHATES
Cu5Si6O17(H2O)7	3.98161	0.657428	SILICATES
Cu3NiCl2(OH)6	3.87357	0.464655	HALIDES
BaFeSi4O10	3.72503	0.109356	SILICATES
Tl2As7.5Sb0.3S13	2.71801	-1.36789	SULFIDES
Cu3(AsO4)(OH)3	3.83599	0.423065	PHOSPHATES
FeFe4(PO4)4(OH)2(H2O)2	4.0664	0.755349	PHOSPHATES
Ca2B14O20(OH)6(H2O)5	3.89411	0.672452	BORATES
Mg5(CO3)4(OH)2(H2O)5.5	4.01149	0.724839	CARBONATES
Cu6(Cu4Zn2)As4Se13	2.21369	-2.43557	SULFIDES
NaCa2Mg3(PO4)3(CO3)(H2O)6	3.90017	0.463906	PHOSPHATES
Ca2(Si4Al4)O16(H2O)8	3.90192	0.528364	SILICATES
Sr4(Si8Al8O32)(H2O)9	3.78449	0.304224	SILICATES
CaZrSi2O7	3.6574	-0.0337135	SILICATES
Na42K16Ca6Si48Al48O192(SO4)10Cl2(H2O)5	3.32116	-0.701299	SILICATES
K2Ca(Nb0.5Ti0.5)4(Si4O12)2(O0.5(OH)0.5)4(H2O)6	3.88945	0.488777	SILICATES
K2Fe(Nb0.5Ti0.5)4(Si4O12)2(O0.5(OH)0.5)4(H2O)6	3.90635	0.514432	SILICATES
K2Mn(Nb0.5Ti0.5)4(Si4O12)2(O0.5(OH)0.5)4(H2O)6	3.89034	0.509813	SILICATES
K2Na(Nb0.5Ti0.5)4(Si4O12)2((OH)0.5O0.5)4(H2O)5	3.86475	0.419545	SILICATES
CuPbBi5S9	2.38723	-1.99153	SULFIDES
Fe2Fe4(PO4)(OH)11(H2O)	3.9452	0.596768	PHOSPHATES
MnTlAs3S6	2.48358	-1.69894	SULFIDES
Na(Mg0.5Al0.5)6(Si3Al)O10((OH)0.5O0.5)8	3.56534	-0.290144	SILICATES
Na2Ca(SO4)2	3.63602	-0.135803	SULFATES
(Zn0.75Al0.25)(SO4)0.12(OH)2(H2O)	4.03344	0.897746	SULFATES
CaMn(SiO4)	3.22208	-0.662005	SILICATES
(Co0.5Fe0.5)AsS	2.33661	-2.3055	SULFIDES
Na2(Mg3Al2)Si8O22(OH)2	3.63173	-0.220765	SILICATES
CuNi(CO3)(OH)2	3.90851	0.665592	CARBONATES
Zn3O(SO4)2	3.98024	0.746668	SULFATES
CaBe4(PO4)2(OH)4(H2O)0.5	3.85873	0.336243	PHOSPHATES
Mg(C2O4)(H2O)2	4.08972	0.976086	ORGANIC
K6Fe24S27	1.93345	-3.01311	SULFIDES
Ca2(Si8Al4)O24(H2O)11	3.97815	0.654726	SILICATES
K4(Si8Al4)O24(H2O)11	3.8195	0.414179	SILICATES
Na4(Si8Al4)O24(H2O)11	3.85743	0.381223	SILICATES
Na5(Si11Al5)O32(H2O)11	3.82129	0.290281	SILICATES
CoCu4(SO4)2(OH)6(H2O)6	4.12384	1.00456	SULFATES
(Ni0.5Fe0.5)9S8	2.20993	-2.48848	SULFIDES
(NH4)Al(SO4)2	4.27167	1.219	SULFATES
Sr2Al(PO4)2(OH)	3.71122	0.192874	PHOSPHATES
FeO(OH)	3.8146	0.293135	OXIDES
Au	2.82001	-2.48679	ELEMENTS
(Cu4)Cu6Te4S13	2.40838	-2.06336	SULFIDES
Cu5Zn(AsO4)2(OH)6(H2O)	3.87382	0.520893	PHOSPHATES
KFe(SO4)2(H2O)4	4.14531	1.05663	SULFATES
Ca3V2(SiO4)3	3.43234	-0.447836	SILICATES
CuCd2Al3(PO4)4F3(H2O)10	4.20691	1.07427	PHOSPHATES
KNbO3	3.05107	-0.858965	OXIDES
Na10Ca9Zr3Fe2SiNb(Si3O9)2(Si9O27)2(OH)3(CO3)(H2O)	3.54068	-0.316041	SILICATES
(Na0.5Ca0.5)2(Si0.5Al0.5)5O10(H2O)3	3.68864	0.0663826	SILICATES
Mn5Fe(Si3FeO10)(OH)8	3.66281	0.214194	SILICATES
Ca(Si6Al2)O16(H2O)5	3.97684	0.619922	SILICATES
CsLi2(Ti0.5Fe0.5)Si4O10(F0.33(OH)0.33O0.33)2	3.52462	-0.381724	SILICATES
BaAl3(PO4)(PO3(OH))(OH)6	3.56214	-0.0642664	PHOSPHATES
NaZn4(SO4)(OH)6Cl(H2O)6	4.01135	0.820753	SULFATES
MgAl2(PO4)2(OH)2(H2O)8	4.13598	0.994677	PHOSPHATES
CaAlFe11O19	3.44367	-0.502561	OXIDES
[truncated: 3,829 more rows]

## Sheet: Fig. 3b
Conductivity	Ohta et al., (2010)		Civet et al., (2015)		Civet and Tarits (2013)		Olsen (1999)			Work function (eV)		Olivine	Majorite	pyroxene	Ferropericlase	Ca-perovskite	Post-perovskite	Perovskite
	log(σ) (S/m)	depth (m)	log(σ) (S/m)	depth (m)	log(σ) (S/m)	depth (m)	log(σ) (S/m)	depth (m)			Pressure (GPa)	FeMgSiO4	Mg3(MgSi)(SiO4)3	Mg0.5Fe0.5SiO3	Mg0.5Fe0.5O	CaSiO3	MgSiO3	Mg0.5Fe0.4Al0.1Si0.9Al0.1O3	Fe
	-1.8437	8.08625	-3.01034	7.56671	-2.39911	7.87526	-1.84609	8.15442			0	3.46552	3.60421	3.64116	3.02643	3.46513	3.60421	3.5884	1.10965
	-1.8437	396.226	-3.00983	78.2383	-2.413	99.741	-1.82797	499.33			1	2.46204	2.66519	2.70608	1.85194	2.47786	2.66519	2.63752	-0.532889
	-1.37026	404.313	-3.00936	141.843	-2.31112	99.7925	-1.26037	503.15			2	1.96244	2.19414	2.23539	1.28008	1.9833	2.19414	2.1597	-1.38288
	-1.36115	493.261	-3.0234	212.507	-2.31002	251.736	-1.27421	602.083			3	1.65	1.90398	1.94171	0.920731	1.68867	1.90398	1.86621	-1.94603
	-0.85129	505.391	-3.02289	283.179	-1.36407	252.214	-0.75029	602.347			4	1.43235	1.70287	1.73702	0.670687	1.48985	1.70287	1.66381	-2.3441
	-0.85129	654.987	-3.00792	339.723	-1.36263	450.095	-0.74955	704.821			5	1.26957	1.55225	1.58365	0.484388	1.34296	1.55225	1.51284	-2.64012
	-0.25038	654.987	-3.00769	371.526	-1.15889	450.197	-0.50212	708.479			6	1.14149	1.43323	1.46272	0.338433	1.22782	1.43323	1.39402	-2.86973
	-0.22307	796.496	-3.00749	399.794	-1.14287	651.619	-0.50143	803.886			7	1.03685	1.33542	1.36371	0.219697	1.13374	1.33542	1.2968	-3.05395
	-0.12291	800.539	-2.86196	399.868	-0.86636	651.759	-0.09394	804.092			8	0.948853	1.25266	1.28029	0.120271	1.05447	1.25266	1.21488	-3.20579
	-0.12291	897.574	-2.86124	498.808	-0.86492	849.639	-0.1078	899.491			9	0.873178	1.18103	1.20841	0.0351064	0.986097	1.18103	1.14427	-3.33372
	-0.02276	897.574	-2.5847	502.481	-0.32643	853.445	0.16873	903.164			10	0.806915	1.11789	1.14535	-0.0391818	0.926031	1.11789	1.0823	-3.44344
	-0.02276	998.652	-2.58401	597.888	-0.32499	1051.33	0.16945	1002.1			11	0.748039	1.06144	1.08923	-0.104948	0.872475	1.06144	1.02711	-3.53894
	0.08649	998.652	-2.29292	601.568	-0.45597	1051.26	0.08214	1002.06			12	0.69509	1.01035	1.03868	-0.163888	0.824141	1.01035	0.977367	-3.6231
	0.08649	1099.73	-2.29256	651.039	-0.46908	1249.13	0.06833	1104.53			13	0.646985	0.96366	0.992682	-0.217256	0.780077	0.96366	0.932073	-3.69805
	0.17754	1099.73	-1.87052	651.252	-0.65827	1249.04	0.22841	1104.61			14	0.602908	0.920628	0.950471	-0.266	0.739567	0.920628	0.890483	-3.7654
	0.18665	1192.72	-1.85561	700.729	-0.67138	1446.91	0.21455	1200.01			15	0.562221	0.880684	0.911451	-0.310853	0.702054	0.880684	0.852015	-3.82638
	0.30501	1192.72	-1.5791	700.869	-0.7296	1446.88	0.24368	1203.56			16	0.524427	0.843378	0.875155	-0.352394	0.6671	0.843378	0.816211	-3.88197
	0.30501	1402.96	-1.57877	746.805	-0.72813	1648.29	0.2444	1302.5			17	0.489124	0.808349	0.841207	-0.391082	0.634355	0.808349	0.782706	-3.93294
	0.20486	1394.88	-1.01114	754.159	-0.77179	1648.27	0.37538	1302.56			18	0.45599	0.775305	0.809302	-0.427291	0.603534	0.775305	0.751201	-3.97993
	0.21396	1495.96	-0.99626	800.103	-0.7693	1991.03	0.3761	1401.5			19	0.424757	0.744006	0.779191	-0.461328	0.574404	0.744006	0.721453	-4.02343
	0.12291	1495.96	-0.57419	803.849			0.46342	1401.55			20	0.395205	0.71425	0.750665	-0.493446	0.546772	0.71425	0.693259	-4.06387
	0.12291	1592.99	-0.57386	849.786			0.46414	1500.49			21	0.367149	0.685871	0.723551	-0.523858	0.520475	0.685871	0.666449	-4.1016
	0.02276	1597.04	0.00829	853.613			0.31861	1500.41			22	0.340431	0.658726	0.6977	-0.552744	0.495374	0.658726	0.640878	-4.13692
	0.02276	1698.11	0.00862	899.55			0.31933	1599.35			23	0.314918	0.632694	0.672988	-0.580256	0.471354	0.632694	0.616425	-4.17008
	-0.05918	1702.16	0.41614	903.289			0.27567	1599.33			24	0.290496	0.607669	0.649305	-0.606528	0.448311	0.607669	0.592982	-4.2013
	-0.06829	1795.15	0.43321	1249.59			0.27711	1797.21			25	0.267064	0.583563	0.626558	-0.63167	0.426159	0.583563	0.570459	-4.23075
	-0.15933	1799.19	0.56419	1249.65			0.30622	1797.23			26	0.244538	0.560295	0.604666	-0.655784	0.404822	0.560295	0.548776	-4.25861
	-0.15933	1900.27	0.56961	1995.24			0.30696	1899.7			27	0.22284	0.537796	0.583558	-0.678955	0.384233	0.537796	0.527864	-4.28502
	-0.25038	1900.27					0.4816	1899.79			28	0.201904	0.516007	0.563169	-0.70126	0.364332	0.516007	0.50766	-4.31008
	-0.25038	1997.3					0.48224	1988.13			29	0.181672	0.494873	0.543446	-0.722766	0.345068	0.494873	0.488111	-4.33393
	-0.27769	1997.3									30	0.16209	0.474346	0.524339	-0.743531	0.326395	0.474346	0.469169	-4.35664
	-0.27769	2094.34									31	0.143113	0.454382	0.505802	-0.763611	0.30827	0.454382	0.450789	-4.37831
	-0.21396	2102.43									32	0.124699	0.434946	0.487799	-0.783051	0.290657	0.434946	0.432934	-4.39901
	-0.21396	2199.46									33	0.106808	0.416	0.47029	-0.801897	0.273522	0.416	0.415569	-4.41881
	-0.15933	2199.46									34	0.0894094	0.397515	0.453247	-0.820185	0.256836	0.397515	0.398662	-4.43777
	-0.15933	2296.5									35	0.0724706	0.379462	0.436639	-0.837951	0.240571	0.379462	0.382185	-4.45595
	-0.11381	2296.5									36	0.0559636	0.361815	0.42044	-0.855227	0.224701	0.361815	0.366111	-4.4734
	-0.12291	2401.62									37	0.0398635	0.34455	0.404625	-0.872041	0.209205	0.34455	0.350419	-4.49017
	-0.06829	2401.62									38	0.0241474	0.327648	0.389174	-0.88842	0.194062	0.327648	0.335085	-4.50629
	-0.06829	2498.65									39	0.00879256	0.311087	0.374066	-0.90439	0.179251	0.311087	0.32009	-4.5218
	-0.02276	2498.65									40	-0.00621834	0.294851	0.359282	-0.91997	0.164758	0.294851	0.305418	-4.53675
	-0.02276	2595.69									41	-0.020905	0.278922	0.344806	-0.935182	0.150564	0.278922	0.291049	-4.55115
	0.05918	2595.69									42	-0.0352832	0.263286	0.330622	-0.950045	0.136656	0.263286	0.27697	-4.56505
	0.05918	2696.77									43	-0.0493686	0.247927	0.316715	-0.964576	0.123019	0.247927	0.263166	-4.57846
	1.27011	2700.81									44	-0.0631752	0.232834	0.303071	-0.978792	0.109641	0.232834	0.249624	-4.59142
	1.29742	2797.84									45	-0.0767156	0.217993	0.289681	-0.992706	0.0965106	0.217993	0.236332	-4.60394
	1.48862	2797.84									46	-0.0900029	0.203394	0.276529	-1.00633	0.0836157	0.203394	0.223278	-4.61605
	1.48862	2898.92									47	-0.103048	0.189027	0.263608	-1.01969	0.0709468	0.189027	0.210452	-4.62777
											48	-0.115861	0.17488	0.250905	-1.03278	0.0584945	0.17488	0.197844	-4.63912
											49	-0.128453	0.160946	0.238413	-1.04562	0.0462495	0.160946	0.185445	-4.65011
											50	-0.140833	0.147215	0.226122	-1.05822	0.0342036	0.147215	0.173246	-4.66076
											51	-0.153008	0.133681	0.214024	-1.07059	0.0223492	0.133681	0.16124	-4.67109
											52	-0.164988	0.120334	0.202112	-1.08274	0.0106791	0.120334	0.149418	-4.68111
											53	-0.17678	0.107168	0.190378	-1.09467	-0.000814514	0.107168	0.137774	-4.69083
											54	-0.188391	0.0941774	0.178815	-1.10641	-0.0121368	0.0941774	0.126301	-4.70027
											55	-0.199827	0.0813544	0.167418	-1.11794	-0.0232945	0.0813544	0.114992	-4.70943
											56	-0.211097	0.0686935	0.156179	-1.12929	-0.0342937	0.0686935	0.103842	-4.71834
											57	-0.222204	0.0561895	0.145094	-1.14045	-0.0451393	0.0561895	0.0928459	-4.72699
											58	-0.233155	0.043837	0.134157	-1.15144	-0.0558365	0.043837	0.0819974	-4.73541
											59	-0.243956	0.0316307	0.123363	-1.16225	-0.0663903	0.0316307	0.0712916	-4.74359
											60	-0.254611	0.0195663	0.112707	-1.17291	-0.0768047	0.0195663	0.0607243	-4.75155
											61	-0.265125	0.0076392	0.102185	-1.1834	-0.0870845	0.0076392	0.0502908	-4.7593
											62	-0.275502	-0.00415437	0.0917928	-1.19374	-0.0972333	-0.00415437	0.0399873	-4.76684
											63	-0.285748	-0.0158197	0.081525	-1.20393	-0.107256	-0.0158197	0.0298087	-4.77418
											64	-0.295866	-0.0273597	0.0713786	-1.21398	-0.117155	-0.0273597	0.019752	-4.78133
											65	-0.30586	-0.0387785	0.0613496	-1.22388	-0.126935	-0.0387785	0.00981326	-4.7883
											66	-0.315734	-0.0500789	0.051435	-1.23366	-0.136598	-0.0500789	-1.05219e-05	-4.79509
											67	-0.325491	-0.0612647	0.0416311	-1.2433	-0.146147	-0.0612647	-0.00972278	-4.8017
											68	-0.335136	-0.0723391	0.0319347	-1.25281	-0.155586	-0.0723391	-0.0193268	-4.80815
											69	-0.34467	-0.0833048	0.0223428	-1.2622	-0.164917	-0.0833048	-0.0288252	-4.81444
											70	-0.354098	-0.0941654	0.0128521	-1.27147	-0.174143	-0.0941654	-0.0382215	-4.82057
											71	-0.363421	-0.104923	0.00346073	-1.28062	-0.183266	-0.104923	-0.0475172	-4.82655
											72	-0.372644	-0.11558	-0.00583503	-1.28966	-0.192289	-0.11558	-0.056716	-4.83239
											73	-0.381767	-0.12614	-0.0150369	-1.29859	-0.201213	-0.12614	-0.0658194	-4.83809
											74	-0.390796	-0.136605	-0.0241483	-1.30742	-0.210041	-0.136605	-0.0748308	-4.84364
											75	-0.399731	-0.146977	-0.0331706	-1.31613	-0.218775	-0.146977	-0.0837513	-4.84907
											76	-0.408576	-0.157258	-0.0421067	-1.32475	-0.227416	-0.157258	-0.0925838	-4.85437
											77	-0.417332	-0.167452	-0.0509587	-1.33327	-0.235967	-0.167452	-0.10133	-4.85954
											78	-0.426002	-0.177559	-0.0597288	-1.34169	-0.24443	-0.177559	-0.109993	-4.86459
											79	-0.434588	-0.187582	-0.0684182	-1.35001	-0.252805	-0.187582	-0.118572	-4.86953
											80	-0.443091	-0.197523	-0.0770296	-1.35825	-0.261095	-0.197523	-0.127072	-4.87435
											81	-0.451515	-0.207384	-0.0855649	-1.36639	-0.269302	-0.207384	-0.135493	-4.87906
											82	-0.45986	-0.217165	-0.0940251	-1.37445	-0.277428	-0.217165	-0.143837	-4.88366
											83	-0.468129	-0.226871	-0.102413	-1.38242	-0.285474	-0.226871	-0.152106	-4.88815
											84	-0.476324	-0.236501	-0.110729	-1.39031	-0.293444	-0.236501	-0.160303	-4.89255
											85	-0.484446	-0.246059	-0.118977	-1.39812	-0.301338	-0.246059	-0.168429	-4.89684
											86	-0.492497	-0.255544	-0.127156	-1.40585	-0.30916	-0.255544	-0.176484	-4.90104
											87	-0.500478	-0.26496	-0.135269	-1.4135	-0.316912	-0.26496	-0.184473	-4.90514
											88	-0.508392	-0.274306	-0.143317	-1.42108	-0.324596	-0.274306	-0.192396	-4.90916
											89	-0.516239	-0.283586	-0.151301	-1.42858	-0.332214	-0.283586	-0.200254	-4.91308
											90	-0.524021	-0.2928	-0.159223	-1.43601	-0.339769	-0.2928	-0.20805	-4.91692
											91	-0.531739	-0.301949	-0.167084	-1.44338	-0.347263	-0.301949	-0.215785	-4.92067
											92	-0.539395	-0.311036	-0.174886	-1.45067	-0.354697	-0.311036	-0.22346	-4.92434
											93	-0.546991	-0.320061	-0.182629	-1.4579	-0.362075	-0.320061	-0.231078	-4.92792
											94	-0.554527	-0.329024	-0.190315	-1.46506	-0.369396	-0.329024	-0.238639	-4.93143
											95	-0.562004	-0.337929	-0.197945	-1.47215	-0.376664	-0.337929	-0.246145	-4.93487
											96	-0.569425	-0.346776	-0.20552	-1.47919	-0.383879	-0.346776	-0.253596	-4.93822
											97	-0.576789	-0.355565	-0.21304	-1.48616	-0.391042	-0.355565	-0.260995	-4.94151
											98	-0.584097	-0.364298	-0.220508	-1.49307	-0.398155	-0.364298	-0.268341	-4.94472
											99	-0.591352	-0.372976	-0.227923	-1.49992	-0.405217	-0.372976	-0.275635	-4.94786
											100	-0.598554	-0.381599	-0.235288	-1.50672	-0.412231	-0.381599	-0.28288	-4.95094
											101	-0.605703	-0.390169	-0.242602	-1.51346	-0.419196	-0.390169	-0.290075	-4.95395
											102	-0.612801	-0.398686	-0.249867	-1.52014	-0.426114	-0.398686	-0.297221	-4.95689
											103	-0.619848	-0.40715	-0.257083	-1.52676	-0.432985	-0.40715	-0.304319	-4.95977
											104	-0.626845	-0.415563	-0.264251	-1.53333	-0.439808	-0.415563	-0.311369	-4.96259
											105	-0.633793	-0.423925	-0.271371	-1.53985	-0.446586	-0.423925	-0.318373	-4.96534
											106	-0.640692	-0.432236	-0.278444	-1.54631	-0.453318	-0.432236	-0.325329	-4.96804
											107	-0.647543	-0.440496	-0.285471	-1.55272	-0.460005	-0.440496	-0.33224	-4.97068
											108	-0.654346	-0.448708	-0.292453	-1.55908	-0.466648	-0.448708	-0.339107	-4.97326
											109	-0.661102	-0.456869	-0.29939	-1.56538	-0.473246	-0.456869	-0.345928	-4.97579
											110	-0.667811	-0.464982	-0.306282	-1.57164	-0.479801	-0.464982	-0.352705	-4.97826
											111	-0.674473	-0.473044	-0.313128	-1.57784	-0.486312	-0.473044	-0.359437	-4.98067
											112	-0.68109	-0.481058	-0.319932	-1.58398	-0.49278	-0.481058	-0.366127	-4.98304
											113	-0.68766	-0.489022	-0.326691	-1.59008	-0.499206	-0.489022	-0.372773	-4.98535
											114	-0.694184	-0.496938	-0.333407	-1.59613	-0.50559	-0.496938	-0.379376	-4.98761
											115	-0.700664	-0.504806	-0.340081	-1.60212	-0.511933	-0.504806	-0.385937	-4.98983
											116	-0.707098	-0.512624	-0.346712	-1.60806	-0.518233	-0.512624	-0.392456	-4.99199
											117	-0.713487	-0.520394	-0.3533	-1.61396	-0.524494	-0.520394	-0.398933	-4.99411
											118	-0.719833	-0.528116	-0.359847	-1.6198	-0.530714	-0.528116	-0.405368	-4.99618
											119	-0.726133	-0.53579	-0.366352	-1.62559	-0.536894	-0.53579	-0.411763	-4.99821
											120	-0.73239	-0.543416	-0.372815	-1.63133	-0.543033	-0.543416	-0.418117	-5.00019
											121	-0.738603	-0.550994	-0.379238	-1.63702	-0.549134	-0.550994	-0.424431	-5.00213
											122	-0.744773	-0.558524	-0.38562	-1.64266	-0.555196	-0.558524	-0.430704	-5.00402
											123	-0.750901	-0.566007	-0.391962	-1.64825	-0.56122	-0.566007	-0.436939	-5.00588
											124	-0.756985	-0.573444	-0.398264	-1.65379	-0.567205	-0.573444	-0.443134	-5.00769
											125	-0.763028	-0.580833	-0.404527	-1.65928	-0.573153	-0.580833	-0.44929	-5.00946
											126	-0.769029	-0.588177	-0.41075	-1.66472	-0.579063	-0.588177	-0.455408	-5.01119
											127	-0.774988	-0.595474	-0.416935	-1.67012	-0.584936	-0.595474	-0.461487	-5.01288
											128	-0.780907	-0.602727	-0.423082	-1.67547	-0.590773	-0.602727	-0.467529	-5.01453
											129	-0.786785	-0.609934	-0.429191	-1.68077	-0.596572	-0.609934	-0.473534	-5.01615
											130	-0.792624	-0.617096	-0.435262	-1.68603	-0.602336	-0.617096	-0.479502	-5.01773
											131	-0.798423	-0.624215	-0.441296	-1.69124	-0.608065	-0.624215	-0.485433	-5.01927
											132	-0.804182	-0.631289	-0.447293	-1.6964	-0.613757	-0.631289	-0.491327	-5.02078
											133	-0.809903	-0.63832	-0.453254	-1.70152	-0.619414	-0.63832	-0.497186	-5.02225
											134	-0.815586	-0.645308	-0.45918	-1.7066	-0.625037	-0.645308	-0.50301	-5.02368
											135	-0.82123	-0.652254	-0.465069	-1.71163	-0.630625	-0.652254	-0.508798	-5.02509
											136	-0.826838	-0.659158	-0.470923	-1.71662	-0.636179	-0.659158	-0.514551	-5.02646

## Sheet: Fig. 4
	pressure (GPa)	Fe3O4	FeCO3	FeO		Ca2(Mg1.25Fe3.75)Si8O22(OH)2	Na2Fe3Al2Si8O22(OH)2	Ca2(Fe4Al)(Si7Al)O22(OH)2		Fe2Si2O6	CaFeSi2O6	CaMn3Fe(Si5O15)		Fe2(SiO4)	CaFe(SiO4)	MgFe(SiO4)		FeAl2O(SiO4)(OH)2	Fe3Si2O5(OH)4	Fe3Si4O10(OH)2
Δwork fucntion (H2O-minerals) (eV)	0	0.89872	0.39713	1.18574		0.61653	0.64578	0.65345		0.62643	0.73293	0.79007		0.78623	0.93837	0.83902		0.63385	0.47977	0.48367
	0.1	0.93444	0.4049	1.23074		0.6246	0.65876	0.66209		0.63486	0.74544	0.7976		0.80511	0.96308	0.85814		0.6423	0.48945	0.48742
	0.2	0.96849	0.40893	1.27422		0.62974	0.66874	0.66786		0.6417	0.75422	0.79862		0.82242	0.98316	0.87376		0.64838	0.49808	0.48979
	0.3	0.9945	0.4078	1.30856		0.63229	0.67625	0.67127		0.64503	0.75978	0.79689		0.83461	0.99854	0.88545		0.65334	0.50374	0.48969
	0.4	1.01469	0.40356	1.33616		0.63382	0.68274	0.67406		0.64659	0.76391	0.79427		0.84361	1.01121	0.89491		0.65881	0.50768	0.48855
	0.5	1.02969	0.39717	1.3576		0.63507	0.68832	0.67638		0.647	0.76753	0.79183		0.85003	1.02221	0.90286		0.66355	0.51029	0.4869
	0.6	1.04183	0.39012	1.37549		0.63657	0.6932	0.67853		0.6472	0.77131	0.79037		0.85528	1.03258	0.91018		0.66711	0.51239	0.48538
	0.7	1.0555	0.38469	1.3949		0.63912	0.69817	0.68143		0.649	0.77612	0.79043		0.86211	1.04371	0.91829		0.67048	0.51554	0.48524
	0.8	1.06986	0.38056	1.41485		0.64252	0.7033	0.68499		0.65197	0.78173	0.79197		0.86994	1.05531	0.92696		0.67384	0.51941	0.48618
	0.9	1.08403	0.37732	1.43432		0.64665	0.7087	0.68914		0.65577	0.78801	0.79492		0.87822	1.06713	0.93597		0.67733	0.52369	0.48795
	1	1.09793	0.37487	1.45322		0.65152	0.7145	0.69393		0.66041	0.79497	0.79924		0.88693	1.07915	0.94534		0.68107	0.52836	0.49056
	1.1	1.11167	0.37319	1.4717		0.65715	0.72079	0.69939		0.66591	0.8026	0.80481		0.89614	1.09141	0.95511		0.68516	0.53347	0.49404
	1.2	1.12535	0.37223	1.48991		0.66347	0.72757	0.70548		0.67225	0.81086	0.81149		0.90587	1.10388	0.96528		0.6896	0.53902	0.49835
	1.3	1.13903	0.37196	1.50792		0.67038	0.73476	0.7121		0.67932	0.81962	0.81906		0.91606	1.1165	0.97578		0.69435	0.54494	0.50336
	1.4	1.15272	0.37231	1.52578		0.67767	0.74219	0.71909		0.68691	0.82869	0.82727		0.92659	1.12913	0.98649		0.69933	0.55115	0.50889
	1.5	1.16642	0.3732	1.54349		0.68516	0.74969	0.72626		0.69482	0.83787	0.83585		0.9373	1.14165	0.99726		0.70447	0.55751	0.51473
	1.6	1.18008	0.37457	1.56103		0.69269	0.75714	0.73348		0.70289	0.847	0.8446		0.94807	1.15395	1.00799		0.70969	0.56394	0.52075
	1.7	1.19367	0.37633	1.57836		0.70017	0.76447	0.74069		0.71102	0.85602	0.85339		0.95883	1.16597	1.01862		0.71494	0.57038	0.52684
	1.8	1.20714	0.37843	1.59544		0.70758	0.77166	0.74782		0.71916	0.86486	0.86213		0.96952	1.17768	1.02909		0.7202	0.5768	0.53296
	1.9	1.22045	0.3808	1.61224		0.71487	0.77869	0.75485		0.72726	0.87352	0.87076		0.98011	1.18905	1.03938		0.72542	0.58317	0.53908
	2	1.23358	0.3834	1.62873		0.72203	0.78557	0.76177		0.7353	0.88197	0.87922		0.99057	1.20009	1.04949		0.7306	0.58947	0.54517
	2.1	1.24649	0.38618	1.64489		0.72906	0.79228	0.76857		0.74326	0.8902	0.88748		1.00087	1.21078	1.0594		0.73573	0.59569	0.55121
	2.2	1.25916	0.3891	1.66069		0.73594	0.79884	0.77522		0.75112	0.89821	0.89553		1.011	1.22112	1.06909		0.74078	0.60181	0.55719
	2.3	1.27157	0.39213	1.67613		0.74267	0.80523	0.78174		0.75887	0.906	0.90333		1.02095	1.23113	1.07857		0.74575	0.60783	0.5631
	2.4	1.28371	0.39524	1.6912		0.74924	0.81147	0.7881		0.7665	0.91357	0.9109		1.0307	1.2408	1.08783		0.75064	0.61374	0.56893
	2.5	1.29558	0.39842	1.70588		0.75566	0.81756	0.79433		0.77399	0.92093	0.91824		1.04025	1.25015	1.09686		0.75543	0.61954	0.57467
	2.6	1.30717	0.40163	1.72019		0.76192	0.82349	0.8004		0.78135	0.92807	0.92534		1.04959	1.2592	1.10567		0.76014	0.62522	0.58032
	2.7	1.31847	0.40488	1.73413		0.76804	0.82928	0.80633		0.78857	0.93502	0.93222		1.05873	1.26795	1.11427		0.76475	0.63077	0.58586
	2.8	1.3295	0.40813	1.74769		0.774	0.83492	0.81212		0.79564	0.94177	0.93889		1.06765	1.27642	1.12265		0.76926	0.63621	0.5913
	2.9	1.34025	0.41139	1.76089		0.77982	0.84042	0.81777		0.80256	0.94834	0.94535		1.07637	1.28462	1.13082		0.77368	0.64152	0.59664
	3	1.35072	0.41464	1.77373		0.7855	0.84578	0.82328		0.80934	0.95472	0.95162		1.08488	1.29257	1.13878		0.77801	0.64671	0.60187
	3.1	1.36092	0.41788	1.78622		0.79104	0.85101	0.82866		0.81597	0.96093	0.9577		1.09319	1.30028	1.14653		0.78224	0.65179	0.607
	3.2	1.37086	0.42109	1.79837		0.79644	0.8561	0.83391		0.82246	0.96698	0.9636		1.10129	1.30775	1.1541		0.78638	0.65674	0.61202
	3.3	1.38054	0.42428	1.8102		0.80171	0.86108	0.83904		0.8288	0.97286	0.96934		1.1092	1.315	1.16147		0.79044	0.66158	0.61693
	3.4	1.38996	0.42744	1.8217		0.80686	0.86593	0.84404		0.835	0.97859	0.97491		1.11691	1.32204	1.16865		0.7944	0.6663	0.62174
	3.5	1.39915	0.43056	1.83289		0.81188	0.87066	0.84893		0.84106	0.98417	0.98032		1.12444	1.32889	1.17566		0.79829	0.67091	0.62645
	3.6	1.40809	0.43365	1.84378		0.81678	0.87528	0.8537		0.84699	0.98961	0.98559		1.13178	1.33553	1.18249		0.80209	0.67541	0.63106
	3.7	1.41681	0.4367	1.85437		0.82157	0.8798	0.85836		0.85278	0.99492	0.99072		1.13895	1.342	1.18916		0.80581	0.67981	0.63557
	3.8	1.4253	0.4397	1.86469		0.82625	0.8842	0.86292		0.85845	1.00009	0.99571		1.14594	1.34829	1.19567		0.80945	0.6841	0.63998
	3.9	1.43357	0.44267	1.87473		0.83083	0.88851	0.86737		0.86399	1.00513	1.00058		1.15277	1.35441	1.20202		0.81302	0.6883	0.6443
	4	1.44163	0.44559	1.88451		0.83529	0.89272	0.87173		0.8694	1.01006	1.00532		1.15943	1.36037	1.20821		0.81651	0.69239	0.64852
	4.1	1.44949	0.44847	1.89404		0.83966	0.89683	0.87599		0.8747	1.01487	1.00994		1.16594	1.36618	1.21427		0.81994	0.69639	0.65266
	4.2	1.45716	0.4513	1.90332		0.84393	0.90086	0.88015		0.87988	1.01957	1.01445		1.17229	1.37184	1.22018		0.82329	0.7003	0.65671
	4.3	1.46463	0.45409	1.91237		0.84812	0.9048	0.88423		0.88495	1.02416	1.01885		1.1785	1.37736	1.22596		0.82659	0.70412	0.66068
	4.4	1.47193	0.45684	1.92119		0.85221	0.90865	0.88822		0.88991	1.02864	1.02314		1.18456	1.38275	1.23161		0.82981	0.70786	0.66456
	4.5	1.47904	0.45954	1.92978		0.85621	0.91242	0.89213		0.89476	1.03303	1.02734		1.19048	1.38801	1.23714		0.83298	0.71151	0.66837
	4.6	1.48598	0.4622	1.93817		0.86013	0.91611	0.89596		0.89952	1.03732	1.03144		1.19627	1.39314	1.24254		0.83608	0.71508	0.67209
	4.7	1.49276	0.46482	1.94635		0.86397	0.91973	0.89971		0.90417	1.04152	1.03545		1.20193	1.39815	1.24783		0.83913	0.71858	0.67575
	4.8	1.49938	0.4674	1.95433		0.86773	0.92327	0.90339		0.90873	1.04563	1.03937		1.20747	1.40305	1.253		0.84212	0.722	0.67933
	4.9	1.50584	0.46993	1.96212		0.87142	0.92675	0.90699		0.91319	1.04966	1.0432		1.21288	1.40784	1.25807		0.84505	0.72534	0.68284
	5	1.51216	0.47242	1.96973		0.87503	0.93015	0.91052		0.91756	1.0536	1.04695		1.21818	1.41252	1.26303		0.84794	0.72862	0.68628

## Sheet: Extended Data Fig. 1
Testing set			Full data
prediction	ture		prediction	ture
-7.63184	-7.69		-8.42825	-8.51
-6.89717	-7.44		-8.28398	-8.32
-6.76375	-7		-8.10862	-8.32
-6.5366	-7.52		-7.82639	-8.09
-6.1662	-6.2		-8.14799	-8.06
-6.01489	-6.38		-7.78706	-7.91
-5.97056	-5.94		-7.93909	-7.88
-5.81989	-5.72		-7.76123	-7.82
-5.53003	-5.79		-7.68757	-7.77
-5.41915	-5.13		-7.65188	-7.74
-5.28343	-3.74		-7.67061	-7.73
-5.25253	-5.44		-7.72666	-7.71
-5.23288	-5.22		-7.59501	-7.69
-4.12741	-4.31		-7.63184	-7.69
-3.7576	-3.85		-7.69838	-7.67
-3.68257	-3.64		-7.55408	-7.54
-3.63129	-4.3		-6.5366	-7.52
-3.09941	-3		-7.50977	-7.49
-2.95801	-2		-6.89717	-7.44
-2.63066	-2.18		-7.49323	-7.42
-1.48997	-1.4		-7.38976	-7.38
-0.98512	-1.4		-7.49332	-7.34
-0.94101	-1.09		-7.43155	-7.32
-0.37851	-0.35		-7.39183	-7.28
-0.18106	-0.24		-7.33775	-7.25
-0.03381	-0.22		-7.28189	-7.21
0.27494	0.3		-7.09606	-7.2
0.38944	0.42		-7.13903	-7.2
0.39664	0.47		-7.08381	-7.17
0.40887	0.2		-7.03104	-7.17
0.49878	0.67		-7.05833	-7.14
1.32061	0.75		-7.07808	-7.11
1.38688	1.7		-7.10841	-7.11
1.59468	1.72		-7.04484	-7.1
1.86121	1.75		-6.96175	-7.09
3.04356	3.69		-7.07871	-7.09
4.65261	4.38		-6.98615	-7.06
5.12796	4.8		-7.0279	-7.03
7.22681	7.31		-6.76375	-7
			-7.01182	-6.97
			-7.12825	-6.93
			-6.75475	-6.91
			-7.01735	-6.9
			-6.89489	-6.9
			-6.99923	-6.89
			-6.8025	-6.88
			-6.75373	-6.87
			-6.91644	-6.86
			-7.04974	-6.85
			-6.81074	-6.79
			-6.8104	-6.79
			-6.83433	-6.76
			-6.77173	-6.75
			-6.68329	-6.71
			-6.61774	-6.7
			-6.74103	-6.68
			-6.50345	-6.56
			-6.49348	-6.56
			-6.55928	-6.53
			-6.43037	-6.51
			-6.5404	-6.5
			-6.45497	-6.5
			-6.43725	-6.47
			-6.46039	-6.47
			-6.45516	-6.46
			-6.40811	-6.45
			-6.3394	-6.44
			-6.60588	-6.44
			-6.4139	-6.43
			-6.48828	-6.42
			-6.37098	-6.41
			-6.49577	-6.4
			-6.36388	-6.39
			-6.01489	-6.38
			-6.29679	-6.38
			-6.34782	-6.38
			-6.34592	-6.37
			-6.35958	-6.33
			-6.31578	-6.32
			-6.29337	-6.3
			-6.274	-6.28
			-6.08401	-6.26
			-6.369	-6.25
			-6.26376	-6.24
			-6.22845	-6.23
			-6.21222	-6.23
			-6.35094	-6.23
			-6.23319	-6.22
			-6.18668	-6.21
			-6.1662	-6.2
			-6.19307	-6.2
			-6.10882	-6.17
			-6.19523	-6.16
			-6.18073	-6.15
			-6.17188	-6.14
			-5.89668	-6.13
			-6.04618	-6.07
			-6.04672	-6.07
			-6.00332	-6.04
			-5.83358	-6.04
			-5.89373	-6.03
			-6.00755	-6.01
			-6.00522	-6
			-5.86012	-6
			-5.99072	-5.98
			-5.87839	-5.97
			-5.97617	-5.97
			-5.97218	-5.95
			-5.97056	-5.94
			-5.62278	-5.94
			-5.97474	-5.93
			-5.84855	-5.86
			-5.72217	-5.8
			-5.79749	-5.8
			-5.53003	-5.79
			-5.56602	-5.76
			-5.71003	-5.76
			-5.69614	-5.75
			-5.7113	-5.74
			-5.81989	-5.72
			-5.70274	-5.71
			-5.89515	-5.71
			-5.66941	-5.7
			-5.58202	-5.66
			-5.61857	-5.65
			-5.82091	-5.64
			-5.79464	-5.64
			-5.68903	-5.62
			-5.55298	-5.6
			-5.68546	-5.59
			-5.50478	-5.59
			-5.54896	-5.59
			-5.38826	-5.56
			-5.46245	-5.54
			-5.60411	-5.54
			-5.42255	-5.49
			-5.42354	-5.48
			-5.25253	-5.44
			-5.36335	-5.4
			-5.51754	-5.36
			-5.50095	-5.36
			-5.05232	-5.3
			-5.32866	-5.28
			-5.29492	-5.26
			-5.29396	-5.24
			-5.07699	-5.24
			-5.44983	-5.23
			-5.23288	-5.22
			-5.17048	-5.21
			-5.21465	-5.2
			-5.24395	-5.19
			-5.29762	-5.18
			-5.17707	-5.18
			-5.41915	-5.13
			-4.59461	-5.1
			-5.06304	-5.09
			-5.10959	-4.98
			-5.10295	-4.98
			-4.88205	-4.93
			-5.05747	-4.91
			-4.66076	-4.85
			-4.64293	-4.84
			-4.78148	-4.83
			-5.07172	-4.82
			-4.72245	-4.78
			-4.9538	-4.77
			-4.72476	-4.77
			-5.03921	-4.77
			-4.75077	-4.75
			-4.67872	-4.68
			-4.69372	-4.67
			-4.59292	-4.6
			-4.65534	-4.59
			-4.64523	-4.55
			-4.32177	-4.54
			-4.40463	-4.48
			-4.52505	-4.47
			-4.38533	-4.45
			-4.55571	-4.44
			-4.47003	-4.37
			-4.20602	-4.36
			-4.12741	-4.31
			-4.19515	-4.3
			-4.38773	-4.3
			-4.25855	-4.3
			-3.63129	-4.3
			-4.30905	-4.2
			-4.10501	-4.1
			-4.10684	-4.04
			-4.12572	-4.04
			-3.84569	-3.96
			-3.89843	-3.96
			-4.36807	-3.94
			-3.8603	-3.88
			-3.7788	-3.87
			-3.7576	-3.85
			-4.01884	-3.83
			-3.74173	-3.77
			-3.92396	-3.75
			-5.28343	-3.74
			-3.67582	-3.71
			-3.67926	-3.68
			-3.85602	-3.66
			-3.7074	-3.65
			-3.68257	-3.64
			-3.60946	-3.64
			-3.50245	-3.54
			-3.50381	-3.49
			-3.46416	-3.47
			-3.53715	-3.46
			-3.57812	-3.43
			-3.41447	-3.35
			-3.22656	-3.2
			-3.28348	-3.18
			-3.07122	-3.1
			-3.31504	-3.09
			-3.11799	-3.09
			-3.09546	-3.07
			-3.06417	-3.04
			-2.79593	-3.03
			-3.09941	-3
			-2.59417	-2.97
			-2.86079	-2.91
			-3.2142	-2.91
			-2.76934	-2.8
			-2.73257	-2.72
			-2.66708	-2.64
			-2.67514	-2.64
			-2.62193	-2.61
			-2.52865	-2.56
			-2.47617	-2.5
			-2.37782	-2.47
			-2.51978	-2.44
			-2.24342	-2.31
			-2.19288	-2.24
			-2.15606	-2.2
			-2.63066	-2.18
			-2.09861	-2.15
			-1.96723	-2.12
			-2.43395	-2.1
			-1.87316	-2.06
			-1.89596	-2.04
			-2.95801	-2
			-1.93484	-1.87
			-1.80884	-1.84
			-1.62189	-1.7
			-1.68778	-1.69
			-1.59949	-1.56
			-1.33401	-1.41
			-0.98512	-1.4
			-1.48997	-1.4
			-1.41201	-1.39
			-1.15578	-1.35
			-1.23776	-1.23
			-1.17154	-1.12
			-1.14026	-1.1
			-0.94101	-1.09
			-0.88399	-0.99
			-0.97959	-0.95
			-0.88167	-0.86
			-0.85484	-0.79
			-0.80431	-0.74
			-0.68333	-0.7
			-0.41134	-0.52
			-0.64314	-0.51
			-0.38616	-0.49
			-0.37704	-0.36
			-0.37851	-0.35
			-0.07278	-0.34
			-0.18106	-0.24
			-0.03381	-0.22
			0.10096	-0.21
			-0.23406	-0.21
			-0.12011	-0.19
			-0.16073	-0.18
			-0.04208	-0.16
			-0.07988	-0.11
			0.04696	-0.07
			-0.19185	-0.03
			0.02785	0.01
			0.10345	0.02
			0.04471	0.04
			0.0341	0.05
			0.03412	0.06
			-0.09724	0.06
			0.14123	0.07
			-0.01964	0.08
			0.10025	0.08
			0.1057	0.11
			0.00825	0.11
			0.33482	0.15
			0.17349	0.15
			0.20038	0.18
			0.40887	0.2
			0.28375	0.23
			0.24883	0.27
			0.24528	0.27
			0.25138	0.28
			0.27494	0.3
			0.39732	0.32
			0.3338	0.33
			0.33274	0.34
			0.37132	0.34
			0.5155	0.35
			0.11003	0.36
			0.34194	0.36
			0.42315	0.37
			0.42672	0.38
			0.38944	0.42
			0.40174	0.47
			0.39664	0.47
			0.53241	0.49
			0.45096	0.49
			0.61044	0.55
			0.49684	0.56
			0.46525	0.61
			0.66001	0.61
			0.49878	0.67
			0.64302	0.73
			1.32061	0.75
			0.74013	0.78
			0.75547	0.79
			0.90073	0.81
			0.8542	0.83
			1.01855	0.86
			0.98713	0.9
			0.74442	0.91
			1.10109	0.92
			0.99605	1
			1.0043	1.03
			1.1733	1.07
			1.2341	1.14
			1.05395	1.14
			1.26435	1.22
			1.18336	1.27
			1.22918	1.31
			1.30092	1.31
			1.03815	1.35
			1.10965	1.35
			1.37516	1.42
			1.55245	1.45
			1.44218	1.5
			1.71337	1.6
			1.40974	1.62
			1.62864	1.69
			1.38688	1.7
			1.59468	1.72
			1.86121	1.75
			1.79629	1.86
			1.82353	1.9
			1.94252	1.94
			1.92949	1.95
			1.81741	1.95
			2.01964	1.97
			1.89705	2.05
			2.09164	2.05
			2.35101	2.23
			2.26561	2.36
			2.44212	2.49
			2.48522	2.58
			2.59033	2.6
			2.71488	2.69
			2.93885	2.75
			2.81648	2.83
			2.82417	2.88
			2.81947	2.98
			2.82	3.01
			3.08804	3.09
			3.29181	3.31
			3.47621	3.4
			3.04356	3.69
			3.84655	3.82
			3.89284	4.32
			4.65261	4.38
			4.58386	4.58
			4.68565	4.73
			5.12796	4.8
			4.83237	5.06
			5.17844	5.23
			5.26256	5.37
			5.46844	5.55
			5.34221	5.55
			5.65645	6.14
			7.22681	7.31

## Sheet: Extended Data Fig. 2
	20 GPa		40 GPa		60 GPa		80 GPa		100 GPa
elements	prediction	ture	prediction	ture	prediction	ture	prediction	ture	prediction	ture
Na	-6.68279	-5.39897	-7.21748	-6.78087	-7.53597	-7.66417	-7.76635	-8.19886	-7.94767	-8.37972
Li	-6.28378	-5.22837	-6.87008	-6.65057	-7.21277	-7.39592	-7.45672	-7.76276	-7.64373	-7.87352
Mg	-4.42802	-3.74409	-5.18105	-4.86512	-5.68296	-5.50937	-6.07928	-5.95901	-6.41405	-6.30352
C	0.9695	1.33338	0.59848	0.81593	0.34881	0.45603	0.14762	0.19531	-0.02631	-0.01358
N	2.32625	2.29958	1.98195	1.89538	1.75711	1.63848	1.5807	1.44874	1.43198	1.29878
Au	-0.53973	-0.21147	-1.22905	-1.07539	-1.72269	-1.66967	-2.13154	-2.13371	-2.48679	-2.52047
Ni	-2.47256	-2.14708	-3.08767	-2.94301	-3.4418	-3.35847	-3.68596	-3.65506	-3.86743	-3.87957

## Sheet: Extended Data Fig. 3
All elements			s-block metals			p-block metals			d-block metals			f-block metals			ds-block metals			noble gas			nonmetals
prediction	ture		prediction	ture		prediction	ture		prediction	ture		prediction	ture		prediction	ture		prediction	ture		prediction	ture
-7.831	-7.88		-7.831	-7.88		-7.29146	-7.82		-6.29529	-6.79		-6.766	-7.06		-7.32048	-7.71		-3.84098	-5.1		-4.26653	-4.3
-7.831	-8.32		-7.831	-8.32		-7.29146	-7.69		-6.29529	-6.46		-6.76191	-6.75		-7.32048	-6.25		-3.79815	-4.3		-4.1518	-3.04
-7.831	-7.38		-7.831	-7.38		-7.29146	-7.49		-6.29529	-6.42		-6.753	-7.17		-6.86948	-8.09		-3.13698	-3.09		-4.04316	-6
-7.831	-7.69		-7.831	-7.69		-7.29146	-7.21		-6.29171	-6.79		-6.74891	-6.88		-6.86948	-6.91		-3.09415	-2.64		-3.92843	-4.67
-7.831	-7.74		-7.831	-7.74		-7.13158	-7.11		-6.29171	-6.33		-6.74	-6.89		-6.41848	-5.94		-2.43298	-2.72		-3.89884	-4.68
-7.831	-7.32		-7.831	-7.32		-6.31146	-7.11		-6.29171	-6.51		-6.73591	-6.68		-6.41848	-5.36		-2.39015	-2.12		-3.7841	-3.1
-7.82969	-8.06		-7.82969	-8.06		-7.13158	-7.09		-5.91929	-6.44		-6.727	-6.97		-5.49868	-5.86		-2.01912	-2.97		-3.05234	-3.96
-7.82969	-8.51		-7.82969	-8.51		-6.31146	-6.85		-5.91929	-6.26		-6.72291	-6.7		-5.49868	-5.26		-1.72898	-2.06		-2.94264	-4.6
-7.82969	-7.54		-7.82969	-7.54		-5.33146	-6.76		-5.91929	-6.23		-6.714	-7.2		-5.04768	-6.16		-1.68615	-1.4		-2.93761	-2.31
-7.82969	-7.73		-7.82969	-7.73		-7.13158	-6.5		-5.91571	-6.15		-6.70991	-6.44		-5.04768	-5.79		-1.31512	-1.7		-2.82791	-3.77
-7.82969	-7.67		-7.82969	-7.67		-7.13158	-6.4		-5.91571	-5.97		-6.701	-7.2		-4.59668	-3.87		-1.02498	0.05		-2.60371	-2.91
-7.82969	-7.77		-7.82969	-7.77		-6.31146	-6.07		-5.91571	-5.71		-6.69691	-6.56		-4.59668	-4.31		-0.98215	0.38		-2.59682	-4.3
-7.32048	-7.71		-7.00256	-7.14		-5.33146	-6.04		-5.54329	-5.64		-6.688	-7.25		-3.46073	-3.2		-0.61112	-1.09		-2.48898	-1.69
-7.32048	-6.25		-7.00256	-7.28		-6.15158	-5.74		-5.54329	-6		-6.68391	-6.53		-3.46073	-3.47		-0.32098	0.2		-2.48209	-2.8
-7.29146	-7.82		-7.00256	-7.1		-6.15158	-5.72		-5.53971	-5.75		-6.675	-7.91		-3.00973	-3.46		-0.27815	0.49		-2.27675	-1.23
-7.29146	-7.69		-7.00256	-7.03		-4.35146	-5.49		-5.53971	-5.56		-6.67091	-7.09		-3.00973	-3.85		0.09288	-0.34		-2.05338	-2.18
-7.29146	-7.49		-7.00256	-7.17		-5.17158	-5.22		-5.37435	-6.14		-6.428	-6.43		-2.55873	-1.4		0.79688	1.03		-1.99415	-3.03
-7.29146	-7.21		-7.00256	-6.93		-4.51868	-4.93		-5.37435	-5.8		-6.42391	-6.38		-2.55873	-2.44		1.50088	1.14		-1.90905	-1.1
-7.13158	-7.11		-6.811	-6.71		-4.51868	-4.83		-5.37435	-5.8		-6.415	-6.47		1.13	1.31		2.518	1.86		-1.87942	-1.41
-7.13158	-7.09		-6.811	-8.32		-6.15158	-4.77		-5.16729	-5.66		-6.41091	-6.39		1.13	1		3.222	2.6		-1.68984	-1.56
-7.13158	-6.5		-6.811	-6.86		-5.17158	-4.48		-5.16729	-5.21		-6.402	-6.5		1.581	1.31		3.926	3.4		-1.57511	-0.7
-7.13158	-6.4		-6.811	-7		-4.51868	-4.45		-5.16371	-5.24		-6.39791	-6.37		1.581	0.83		4.63	4.58		-1.06256	-0.51
-7.00256	-7.14		-6.811	-6.9		-4.51868	-4.44		-5.16371	-4.75		-6.389	-6.47		2.032	3.01		5.334	5.55		-0.95286	-2.2
-7.00256	-7.28		-6.811	-7.42		-4.19158	-3.71		-4.99835	-5.6		-6.38491	-6.32		2.032	1.94		6.038	6.14		-0.934	-2.47
-7.00256	-7.1		-6.80969	-6.03		-3.53868	-3.64		-4.99835	-4.98		-6.376	-6.45								-0.81927	-1.12
-7.00256	-7.03		-6.80969	-7.34		-3.53868	-3.35		-4.99835	-4.78		-6.37191	-6.28								-0.69902	-0.74
-7.00256	-7.17		-6.80969	-6.9		-2.55868	-3.09		-4.79129	-5.59		-6.363	-6.41								-0.61393	-0.11
-7.00256	-6.93		-6.80969	-6.87		-3.53868	-2.61		-4.79129	-5.18		-6.35891	-6.23								-0.60704	-0.95
-6.86948	-8.09		-6.80969	-6.56		-2.55868	-2.24		-4.79129	-4.47		-6.35	-6.38								-0.58429	0.47
-6.86948	-6.91		-6.80969	-7.44		-1.57868	-1.84		-4.79129	-4.04		-6.34591	-6.17								-0.2435	0.23
-6.811	-6.71		-5.98256	-3.66		-0.121	-0.22		-4.79129	-4.37		-6.337	-6.23								-0.12877	0.81
-6.811	-8.32		-5.98256	-5.23		-0.121	0.07		-4.78771	-5.94		-6.33291	-6.07								-0.00437	0.47
-6.811	-6.86		-5.98256	-6.38		-0.121	0.15		-4.78771	-5.48		-6.324	-6.2								0.000385188	0.36
-6.811	-7		-5.98256	-6.13		-0.121	0.35		-4.78771	-4.59		-6.31991	-6.01								0.11512	0.67
-6.811	-6.9		-5.98256	-5.36		0.859	0.86		-4.78771	-4.04		-6.311	-6.2								0.29994	0.61
-6.811	-7.42		-5.98256	-6.04		1.839	1.22		-4.78771	-4.1		-6.30691	-5.98								0.87908	2.49
-6.80969	-6.03		-0.719	0.06		0.859	1.27		-4.62235	-4.82		-6.298	-6.21								0.97068	0.42
-6.80969	-7.34		-0.719	-0.03		0.859	1.69		-4.62235	-3.83		-6.29391	-5.97								1.05578	0.33
-6.80969	-6.9		-0.719	-0.99		1.839	1.95		-4.41529	-4.84		-6.285	-6.22								1.08542	1.45
-6.80969	-6.87		-0.719	-0.79		2.819	2.05		-4.41529	-3.68		-6.28091	-5.95								1.10245	2.05
-6.80969	-6.56		-0.719	-1.35					-4.41171	-5.09		-6.272	-6.24								1.24678	2.58
-6.80969	-7.44		-0.719	-0.86					-4.41171	-3.54		-6.26791	-5.93								1.29076	1.9
-6.766	-7.06		0.301	1.42					-4.24635	-4.55		-6.259	-7.52								1.41932	1.97
-6.76191	-6.75		0.301	0.78					-4.24635	-3.88		-6.25491	-6.3								1.53405	2.23
-6.753	-7.17		0.301	0.04					-4.03929	-3.75		-5.71361	-5.62								1.74628	1.75
-6.74891	-6.88		0.301	-0.18					-4.03929	-3.49		-5.70061	-5.76								1.99017	1.35
-6.74	-6.89		0.301	-0.36					-4.03929	-2.56		-5.68761	-5.54								2.09327	2.98
-6.73591	-6.68		0.301	-0.52					-4.03571	-4.2		-5.67461	-5.4								2.20297	1.6
-6.727	-6.97								-4.03571	-3.43		-5.66161	-5.28								2.5419	3.09
-6.72291	-6.7								-4.03571	-2.5		-5.64861	-5.19								2.54879	2.69
-6.714	-7.2								-3.87035	-5.76		-5.63561	-5.2								2.96047	2.88
-6.70991	-6.44								-3.87035	-4.77		-5.62261	-5.64								3.15146	3.82
-6.701	-7.2								-3.87035	-4.3		-5.37561	-5.71								3.324	5.06
-6.69691	-6.56								-3.87035	-3.65		-5.36261	-5.7								3.4091	2.75
-6.688	-7.25								-3.87035	-3.07		-5.34961	-5.65								3.43874	5.23
-6.68391	-6.53								-3.66329	-4.36		-5.33661	-5.59								3.45577	3.69
-6.675	-7.91								-3.66329	-2		-5.32361	-5.54								4.21161	3.31
-6.67091	-7.09								-3.65971	-4.54		-5.31061	-5.13								4.44659	4.73
-6.428	-6.43								-3.65971	-2.1		-5.29761	-5.44								4.90211	4.38
-6.42391	-6.38								-3.49435	-4.85		-5.28461	-4.98								5.146	4.32
-6.41848	-5.94								-3.49435	-2.64		-5.27161	-4.91								5.31379	5.55
-6.41848	-5.36								-3.28729	-3.94		-5.25861	-5.3								6.1163	5.37
-6.415	-6.47								-3.28371	-2.91		-5.24561	-4.77								6.56493	4.8
-6.41091	-6.39								-3.11835	-3.96		-5.23261	-5.24								8.46962	7.31
-6.402	-6.5								-3.11835	-3		-5.21961	-5.18
-6.39791	-6.37								-3.11835	-2.04		-5.20661	-5.59
-6.389	-6.47								-2.91129	-3.74		-0.073	-0.21
-6.38491	-6.32								-2.90771	-3.64		-0.06	-0.35
-6.376	-6.45								-2.74235	-3.18		-0.047	-0.49
-6.37191	-6.28								-2.74235	-1.87		-0.034	-0.16
-6.363	-6.41								-2.36635	-1.39		-0.021	0.11
-6.35891	-6.23								-1.99035	-2.15		-0.008	-0.07
-6.35	-6.38								-0.43829	0.36		0.005	0.49
-6.34591	-6.17								-0.43829	0.28		0.018	0.06
-6.337	-6.23								-0.43829	-0.24		0.265	-0.19
-6.33291	-6.07								-0.06229	0.55		0.278	0.01
-6.324	-6.2								-0.06229	0.56		0.291	0.08
-6.31991	-6.01								-0.06229	0.37		0.304	0.15
-6.31146	-7.11								0.31371	0.73		0.317	0.27
-6.31146	-6.85								0.31371	1.14		0.33	0.27
-6.31146	-6.07								0.68971	0.79		0.343	0.32
-6.311	-6.2								0.68971	1.62		0.356	0.34
-6.30691	-5.98								1.06571	0.91		0.369	0.34
-6.298	-6.21								1.06571	-0.21		0.382	0.3
-6.29529	-6.79								1.06571	0.9		0.395	0.18
-6.29529	-6.46								1.06571	0.61		0.408	0.11
-6.29529	-6.42								1.06571	1.07		0.421	0.02
-6.29391	-5.97								1.44171	1.35		0.434	0.08
-6.29171	-6.79								1.44171	1.95
-6.29171	-6.33								1.81771	1.5
-6.29171	-6.51								1.81771	0.92
-6.285	-6.22								1.81771	2.36
-6.28091	-5.95								2.19371	1.7
-6.272	-6.24								2.19371	0.75
-6.26791	-5.93								2.56971	2.83
-6.259	-7.52								2.94571	1.72
-6.25491	-6.3
-6.15158	-5.74
-6.15158	-5.72
-6.15158	-4.77
-5.98256	-3.66
-5.98256	-5.23
-5.98256	-6.38
-5.98256	-6.13
-5.98256	-5.36
-5.98256	-6.04
-5.91929	-6.44
-5.91929	-6.26
-5.91929	-6.23
-5.91571	-6.15
-5.91571	-5.97
-5.91571	-5.71
-5.71361	-5.62
-5.70061	-5.76
-5.68761	-5.54
-5.67461	-5.4
-5.66161	-5.28
-5.64861	-5.19
-5.63561	-5.2
-5.62261	-5.64
-5.54329	-5.64
-5.54329	-6
-5.53971	-5.75
-5.53971	-5.56
-5.49868	-5.86
-5.49868	-5.26
-5.37561	-5.71
-5.37435	-6.14
-5.37435	-5.8
-5.37435	-5.8
-5.36261	-5.7
-5.34961	-5.65
-5.33661	-5.59
-5.33146	-6.76
-5.33146	-6.04
-5.32361	-5.54
-5.31061	-5.13
-5.29761	-5.44
-5.28461	-4.98
-5.27161	-4.91
-5.25861	-5.3
-5.24561	-4.77
-5.23261	-5.24
-5.21961	-5.18
-5.20661	-5.59
-5.17158	-5.22
-5.17158	-4.48
-5.16729	-5.66
-5.16729	-5.21
-5.16371	-5.24
-5.16371	-4.75
-5.04768	-6.16
-5.04768	-5.79
-4.99835	-5.6
-4.99835	-4.98
-4.99835	-4.78
-4.79129	-5.59
-4.79129	-5.18
-4.79129	-4.47
-4.79129	-4.04
-4.79129	-4.37
-4.78771	-5.94
-4.78771	-5.48
-4.78771	-4.59
-4.78771	-4.04
-4.78771	-4.1
-4.62235	-4.82
-4.62235	-3.83
-4.59668	-3.87
-4.59668	-4.31
-4.51868	-4.93
-4.51868	-4.83
-4.51868	-4.45
-4.51868	-4.44
-4.41529	-4.84
-4.41529	-3.68
-4.41171	-5.09
-4.41171	-3.54
-4.35146	-5.49
-4.26653	-4.3
-4.24635	-4.55
-4.24635	-3.88
-4.19158	-3.71
-4.1518	-3.04
-4.04316	-6
-4.03929	-3.75
-4.03929	-3.49
-4.03929	-2.56
-4.03571	-4.2
-4.03571	-3.43
-4.03571	-2.5
-3.92843	-4.67
-3.89884	-4.68
-3.87035	-5.76
-3.87035	-4.77
-3.87035	-4.3
-3.87035	-3.65
-3.87035	-3.07
-3.84098	-5.1
-3.79815	-4.3
-3.7841	-3.1
-3.66329	-4.36
-3.66329	-2
-3.65971	-4.54
-3.65971	-2.1
-3.53868	-3.64
-3.53868	-3.35
-3.53868	-2.61
-3.49435	-4.85
-3.49435	-2.64
-3.46073	-3.2
-3.46073	-3.47
-3.28729	-3.94
-3.28371	-2.91
-3.13698	-3.09
-3.11835	-3.96
-3.11835	-3
-3.11835	-2.04
-3.09415	-2.64
-3.05234	-3.96
-3.00973	-3.46
-3.00973	-3.85
-2.94264	-4.6
-2.93761	-2.31
-2.91129	-3.74
-2.90771	-3.64
-2.82791	-3.77
-2.74235	-3.18
-2.74235	-1.87
-2.60371	-2.91
-2.59682	-4.3
-2.55873	-1.4
-2.55873	-2.44
-2.55868	-3.09
-2.55868	-2.24
-2.48898	-1.69
-2.48209	-2.8
-2.43298	-2.72
-2.39015	-2.12
-2.36635	-1.39
-2.27675	-1.23
-2.05338	-2.18
-2.01912	-2.97
-1.99415	-3.03
-1.99035	-2.15
-1.90905	-1.1
-1.87942	-1.41
-1.72898	-2.06
-1.68984	-1.56
-1.68615	-1.4
-1.57868	-1.84
-1.57511	-0.7
-1.31512	-1.7
-1.06256	-0.51
-1.02498	0.05
-0.98215	0.38
-0.95286	-2.2
-0.934	-2.47
-0.81927	-1.12
-0.719	0.06
-0.719	-0.03
-0.719	-0.99
-0.719	-0.79
-0.719	-1.35
-0.719	-0.86
-0.69902	-0.74
-0.61393	-0.11
-0.61112	-1.09
-0.60704	-0.95
-0.58429	0.47
-0.43829	0.36
-0.43829	0.28
-0.43829	-0.24
-0.32098	0.2
-0.27815	0.49
-0.2435	0.23
-0.12877	0.81
-0.121	-0.22
-0.121	0.07
-0.121	0.15
-0.121	0.35
-0.073	-0.21
-0.06229	0.55
-0.06229	0.56
-0.06229	0.37
-0.06	-0.35
-0.047	-0.49
-0.034	-0.16
-0.021	0.11
-0.008	-0.07
-0.00437	0.47
0.000385188	0.36
0.005	0.49
0.018	0.06
0.09288	-0.34
0.11512	0.67
0.265	-0.19
0.278	0.01
0.291	0.08
0.29994	0.61
0.301	1.42
0.301	0.78
0.301	0.04
0.301	-0.18
0.301	-0.36
0.301	-0.52
0.304	0.15
0.31371	0.73
0.31371	1.14
0.317	0.27
0.33	0.27
0.343	0.32
0.356	0.34
0.369	0.34
0.382	0.3
0.395	0.18
0.408	0.11
0.421	0.02
0.434	0.08
0.68971	0.79
0.68971	1.62
0.79688	1.03
0.859	0.86
0.859	1.27
0.859	1.69
0.87908	2.49
0.97068	0.42
1.05578	0.33
1.06571	0.91
1.06571	-0.21
1.06571	0.9
1.06571	0.61
1.06571	1.07
1.08542	1.45
1.10245	2.05
1.13	1.31
1.13	1
1.24678	2.58
1.29076	1.9
1.41932	1.97
1.44171	1.35
1.44171	1.95
1.50088	1.14
1.53405	2.23
1.581	1.31
1.581	0.83
1.74628	1.75
1.81771	1.5
1.81771	0.92
1.81771	2.36
1.839	1.22
1.839	1.95
1.99017	1.35
2.032	3.01
2.032	1.94
2.09327	2.98
2.19371	1.7
2.19371	0.75
2.20297	1.6
2.518	1.86
2.5419	3.09
2.54879	2.69
2.56971	2.83
2.819	2.05
2.94571	1.72
2.96047	2.88
3.15146	3.82
3.222	2.6
3.324	5.06
3.4091	2.75
3.43874	5.23
3.45577	3.69
3.926	3.4
4.21161	3.31
4.44659	4.73
4.63	4.58
4.90211	4.38
5.146	4.32
5.31379	5.55
5.334	5.55
6.038	6.14
6.1163	5.37
6.56493	4.8
8.46962	7.31

## Sheet: Extended Data Fig. 4
Compounds	predicted work function (eV)		experimental work fucntion (eV)	references
AlSb	1.23		4.86	10.1103/PhysRev.139.A1228
GaAs	1.3		4.71	10.1103/PhysRev.137.A245
InP	1.38		5.83	materials.springer.com
InAs	1.18		4.9	10.1103/PhysRev.139.A1228
CdTe	1.64		5.7	10.30919/esee8c706
MgS	2.14		7.9	materials.springer.com
ZnS	2.31		7.52	materials.springer.com
MgSe	2.07		7.1	materials.springer.com
KCl	2.26		8.6	materials.springer.com
NaCl	2.51		9.05	materials.springer.com
NaI	1.79		7.15	materials.springer.com
KF	3.5		10.6	materials.springer.com
Cu0.5Ni0.5	1.31		4.88	materials.springer.com
Fe	1.02		4.67	CRC Handbook of Chemistry and Physics (95nd edition)
Cu	1.44		5.1	CRC Handbook of Chemistry and Physics (95nd edition)
Bi	1.34		4.43	CRC Handbook of Chemistry and Physics (95nd edition)

## Sheet: Extended Data Fig. 5
minerals with specific crystal plane	calculated work function (eV)	Chemical formula	predicted work function (eV)	average calculated work function (eV)
Sphalerite (110)	5.64	ZnS	2.15	5.60363
Wurtzite (110)	5.7075	Al2SiO5	3.33	6.32895
Wurtzite (010)	5.4634	TiO2	3.37	6.50455
Kyanite (100)	5.9889
Andalusite (110)	6.669
Anatase (100)	6.2886
Anatase (101)	5.9435
Brookite (100)	6.5121
Brookite (210)	7.274

[truncated: 1 more sheets: Extended Data Fig. 6]
